# Supplementary material for: Reduced fish diversity despite increased fish biomass in a Gulf of California Marine Protected Area
Source: PeerJ. 2020 Apr 9;8:e8885. doi: 10.7717/peerj.8885 (PMC7151750; doi:10.7717/peerj.8885)
Supplement: Data S1 — Excel sheets contain: (A) References for functional information. (B) Functional traits per species. (C) Density per species in ind/100 m2. (D) Biomass per species in g/100 m2. (E) List of commercial species. [file peerj-08-8885-s001.xlsx]

## Sheet: B) Functional matrix
Species	Size	Mobility	Period_of_activity	Gregariousness	Vertical_position_in_the_water_column	Diet		Diet
Abudefduf_declivifrons	3	2	D	1	1	HD		HD	Herbivores-detritivores
Abudefduf_troschelii	3	2	D	4	2	Pk		IS	Invertivores targeting sessile invertebrates
Acanthurus_nigricans	3	2	D	1	1	HD		IM	Invertivores targeting mobile invertebrates
Acanthurus_triostegus	3	3	D	3	1	HD		Pk	Planktivores
Acanthurus_xanthopterus	5	3	D	1	1	HD		FC	Apex predators targeting fish and cephalopods
Alphestes_immaculatus	3	2	N	1	1	IM		OM	Omnivores
Anisotremus_interruptus	5	3	N	1	2	IM
Anisotremus_taeniatus	3	3	N	3	2	FC
Arothron_meleagris	4	2	D	1	1	IS
Aulostomus_chinensis	5	2	D	1	1	FC
Balistes_polylepis	5	3	D	1	1	IM
Bodianus_diplotaenia	5	3	D	1	1	IM
Calamus_brachysomus	5	3	D	1	1	IM
Canthidermis_maculata	4	3	D	3	2	Pk
Canthigaster_punctatissima	2	1	D	1	1	IS
Caranx_spp	6	4	D	4	2	FC
Cephalopholis_panamensis	4	2	D	1	1	FC
Chaetodon_humeralis	3	2	D	3	1	OM
Chanos_chanos	6	4	D	4	2	OM
Chromis_atrilobata	2	2	D	4	2	Pk
Chromis_limbaughi	2	1	D	3	1	Pk
Cirrhitichthys_oxycephalus	2	1	D	3	1	FC
Cirrhitus_rivulatus	5	2	D	1	1	FC
Crocodilichthys_gracilis	1	1	D	1	1	OM
Dermatolepis_dermatolepis	6	3	D	1	1	FC
Diodon_holocanthus	4	2	N	1	1	IM
Diodon_hystrix	4	2	N	1	1	IM
Elops_affinis	6	4	N	4	3	FC
Epinephelus_analogus	6	3	D	1	1	FC
Epinephelus_labriformis	5	2	N	1	1	FC
Fistularia_commersonii	6	3	D	1	2	FC
Forcipiger_flavissimus	3	2	D	3	2	IS
Girella_simplicidens	4	3	D	4	2	HD
Haemulon_flaviguttatum	4	3	N	3	1	FC
Haemulon_maculicauda	3	3	N	4	1	FC
Haemulon_scudderii	4	3	N	4	1	FC
Haemulon_sexfasciatum	5	3	N	3	1	FC
Haemulon_steindachneri	3	3	N	4	2	IM
Halichoeres_chierchiae	3	2	D	1	1	IM
Halichoeres_dispilus	3	2	D	1	1	IM
Halichoeres_melanotis	2	2	D	1	1	IM
Halichoeres_nicholsi	4	2	D	1	1	IM
Halichoeres_notospilus	3	2	D	1	1	IM
Halichoeres_semicinctus	4	2	D	1	1	IM
Holacanthus_passer	4	2	D	3	2	IS
Hoplopagrus_guentherii	6	3	N	1	1	FC
Johnrandallia_nigrirostris	3	2	D	3	2	OM
Kuhlia_mugil	4	3	D	3	2	IM
Kyphosus_elegans	5	3	D	1	2	HD
Lutjanus_argentiventris	5	3	N	4	1	FC
Lutjanus_guttatus	5	3	N	1	2	IM
Lutjanus_inermis	4	3	N	4	2	FC
Lutjanus_novemfasciatus	6	4	N	1	1	FC
Lutjanus_viridis	3	3	N	3	2	FC
Microlepidotus_inornatus	4	3	N	4	2	IM
Microspathodon_bairdii	3	1	D	1	1	HD
Microspathodon_dorsalis	4	1	D	1	1	HD
Mugil_curema	6	3	D	3	2	HD
Mulloidichthys_dentatus	4	3	N	3	1	IM
Mycteroperca_jordani	6	4	D	1	1	FC
Mycteroperca_prionura	6	3	D	1	1	FC
Mycteroperca_rosacea	6	3	N	1	1	FC
Mycteroperca_xenarcha	6	4	D	1	1	FC
Naso_annulatus	6	3	D	3	2	HD
Nicholsina_denticulata	3	3	D	1	1	HD
Novaculichthys_taeniourus	3	2	D	2	1	IM
Ophioblennius_steindachneri	3	1	D	1	1	OM
Orthopristis_cantharinus	4	3	N	3	2	IM
Ostracion_meleagris	3	2	D	1	1	OM
Paralabrax_maculatofasciatus	5	2	D	1	1	FC
Paranthias_colonus	4	3	D	4	2	Pk
Parapsettus_panamensis	3	3	D	1	2	IM
Pareques_sp	3	2	N	1	1	IM
Plagiotremus_azaleus	2	1	D	1	1	FC
Pomacanthus_zonipectus	4	2	D	1	2	IS
Prionurus_laticlavius	5	3	D	4	1	HD
Prionurus_punctatus	5	3	D	4	1	HD
Pseudobalistes_naufragium	6	3	D	1	2	IM
Pseudupeneus_grandisquamis	3	3	N	3	2	IM
Rypticus_bicolor	3	2	N	1	1	FC
Scarus_compressus	5	3	D	1	1	HD
Scarus_ghobban	6	3	D	1	1	HD
Scarus_perrico	5	3	D	1	1	HD
Scarus_rubroviolaceus	5	3	D	1	1	HD
Scomberomorus_sierra	6	4	D	4	3	FC
Serranus_psittacinus	3	2	D	1	1	FC
Sphoeroides_annulatus	4	2	D	1	1	IS
Sphoeroides_lobatus	3	2	D	1	1	OM
Sphyraena_ensis	6	4	N	4	3	FC
Stegastes_acapulcoensis	3	1	D	1	1	HD
Stegastes_flavilatus	2	1	D	1	1	HD
Stegastes_leucorus	2	1	D	1	1	HD
Stegastes_rectifraenum	2	1	D	1	1	HD
Stethojulis_bandanensis	2	2	D	1	1	Pk
Sufflamen_verres	4	3	D	3	1	IM
Synodus_lacertinus	3	1	N	1	1	FC
Thalassoma_grammaticum	4	2	D	1	1	IM
Thalassoma_lucasanum	2	2	D	3	1	IM
Trachinotus_rhodopus	5	4	D	4	2	FC
Zanclus_cornutus	3	2	D	3	1	IS
						Paranthias colonus
						Epinephelus labriformis
						Prionurus punctatus
						Cephalopholis panamensis
						Abudefduf troschelii
						Bodianus diplotaenia
						Scarus compressus
						Holacanthus passer

## Sheet: C) Density (Ind. by 100m2)
Dive	Year	Area_monitored_m2	Site	N_coord	W_coord	Monitoring_Program	Date	Season	Use	Abudefduf_declivifrons	Abudefduf_troschelii	Acanthurus_nigricans	Acanthurus_triostegus	Acanthurus_xanthopterus	Alphestes_immaculatus	Anisotremus_interruptus	Anisotremus_taeniatus	Arothron_meleagris	Aulostomus_chinensis	Balistes_polylepis	Bodianus_diplotaenia	Calamus_brachysomus	Canthidermis_maculata	Canthigaster_punctatissima	Caranx_spp	Carcharhinus_limbatus	Cephalopholis_panamensis	Chaetodon_humeralis	Chanos_chanos	Chromis_atrilobata	Chromis_limbaughi	Cirrhitichthys_oxycephalus	Cirrhitus_rivulatus	Crocodilichthys_gracilis	Dermatolepis_dermatolepis	Diodon_holocanthus	Diodon_hystrix	Elops_affinis	Epinephelus_analogus	Epinephelus_labriformis	Fistularia_commersonii	Forcipiger_flavissimus	Girella_simplicidens	Haemulon_flaviguttatum	Haemulon_maculicauda	Haemulon_scudderii	Haemulon_sexfasciatum	Haemulon_steindachneri	Halichoeres_chierchiae
2005BBajito1	2005	400	Bajito	24.5967	-110.408	Niparajá	2005-11-22	Warm	Traditional	0	0	0	0	0	0.25	0	0	0	0	0	6.25	0	0	4.75	0	0	0	0	0	71.5	0.25	18.75	0	0	0	1.5	0	0	0	0	0.75	0	0	0	0	0	0	0	0
2005BBallena1	2005	400	Ballena	24.4797	-110.407	Niparajá	2005-11-22	Warm	Sustainable	0	60.75	0	0	0	0	0	0	0.25	0	0	2.25	0	0	6.5	0	0	0.25	0.25	0	36	48.5	0	0.75	0	0	0.25	0.25	0	0	0	1.25	0	0	0	0	0	0	0	0
2005BBonanza1	2005	400	Bonanza	24.4552	-110.29	Niparajá	2005-11-22	Warm	Restricted	0	0	0	0	0	0.25	0	0	0	0	0.5	0	0	0	5.5	0	0	0	0	0	5	0	13.5	0.25	0	0	0.5	0	0	0	0	0.25	0	0	0	0	0	0	0	0
2005BCardonal1	2005	400	Cardonal	24.537	-110.399	Niparajá	2005-11-22	Warm	Sustainable	0	18	0	0	0.25	0	0	0	0	0	0	0.5	0	0	5.5	0	0	0.25	0.25	0	15	21.5	1.25	0	0	0	0.25	0	0	0	0.25	0	0	0	0	0	0	0	0	0.25
2005BGallo1	2005	400	Gallo	24.4652	-110.387	Niparajá	2005-11-22	Warm	Sustainable	0	19.75	0	0	1	0	0	0	0	0	0.5	2.75	0	0	5.75	0	0	0.25	0	0	50.5	24.25	0	0	0	0	0.5	0	0	0	0	0	0	0	0	0	0	0	0	0
2005BIslotes1	2005	400	Islotes	24.5994	-110.4	Niparajá	2005-11-22	Warm	Restricted	0	11	0	0	0.25	0	0	0	0	0	0	9.25	0	0	4.5	0	0	0	0	0	92.5	0	13	0	0	0	0.5	0	0	0	0	0.75	0	0	0	0	0	0.75	0	0
2005BPailebote1	2005	400	Pailebote	24.5051	-110.307	Niparajá	2005-11-22	Warm	Sustainable	0	6	0	0	0	0	0	0	0.25	0	0	2	0	0	2.75	0	0	0.5	0	0.5	130.25	0	5	0	0	0	0.25	0	0	0	0	0	0.25	0	0	0	0	0	0	0
2005BPunta_Lobos1	2005	400	Punta_Lobos	24.472	-110.288	Niparajá	2005-11-22	Warm	Restricted	0	24.5	0	0	0	0	0	0	0.25	0	0	2	0	0	5	0	0	0.25	0	0	130	0	7	0	0	0	1.75	0	0	0	0	1	0	0	0	0	0	0	0	0
2005BSan_Gabriel1	2005	400	San_Gabriel	24.4301	-110.364	Niparajá	2005-11-22	Warm	Restricted	0	85.5	0	0	1	0	1	0	0	0	0	0.5	0	0	7.5	0	0	0.5	0.75	0	17	0	1.25	0	0	0	0	0	0	0	0	0.75	0	0	0	51	0	0	0	0
2005BSwanny1	2005	400	Swanny	24.392	-110.306	Niparajá	2005-11-22	Warm	Traditional	0	20.25	0	0	0	1.5	0	0	0	0	0	3.25	0	0	10	0	0	0.25	0	0	25.5	0	29	0	0	0.25	0.75	0	0	0	1.5	0.25	0	0	0	0	0	0	0	0
2005BTijeretas1	2005	200	Tijeretas	24.5713	-110.414	Niparajá	2005-11-22	Warm	Traditional	0	11.5	0	0	0.5	0	0	0	0	0	0	1	0	0	7	0	0	1	0	0.5	20	0	8.5	0	0	0	0	0	0	0	0.5	0	0	0	0	0	0	0	0	0
2006ABajito1	2006	400	Bajito	24.5967	-110.408	Niparajá	2006-04-20	Cold	Traditional	0	0	0	0	0	0.25	0.5	0	0	0	1.75	6.75	0	0	6	0	0	0	0.5	0	163.75	2.25	65	0.25	0	0	3.5	0	0	0	0.75	0	2	0	0	0	0	0	0	0.5
2006ABallena1	2006	400	Ballena	24.4797	-110.407	Niparajá	2006-04-20	Cold	Sustainable	0	154.75	0	0	0	0	0	0	0	0	4.5	4.75	0	0	14.25	0	0	1.25	1	0	25.5	14.25	3.5	0	0	0	1.75	0	0	0	1.5	0.25	0	0	0	3	0	0	0	5.5
2006ABonanza1	2006	400	Bonanza	24.4552	-110.29	Niparajá	2006-04-20	Cold	Restricted	0	2.5	0.75	0	0	0.5	0	0	0	0	0.25	4	0	0	9.25	0	0	0	0	0	5	0.25	14.75	6	0	0	1.5	0	0	0	0.5	0	0	0	0	0	0	0.25	0	0.5
2006ACardonal1	2006	400	Cardonal	24.537	-110.399	Niparajá	2006-04-20	Cold	Sustainable	0	46.75	2	0.5	1.75	0.25	0.25	0	0	0	0.25	4.75	0	0	19	0	0	0.5	0	0	68.75	8.75	4.75	0	0	0	1.25	0.25	0	0	1.25	0	0	0	0	17.75	0	7.75	0	0.75
2006AGallo1	2006	400	Gallo	24.4652	-110.387	Niparajá	2006-04-20	Cold	Sustainable	0	101.5	0	0	0	0.25	0	0	0	0	1.75	5.25	0	0	15.5	0	0	0	1.25	0	60.75	13.5	0.25	0	0	0	0	0	0	0	0.5	0	0.5	0	0	0	0	0	0	0.5
2006AIslotes1	2006	400	Islotes	24.5994	-110.4	Niparajá	2006-04-20	Cold	Restricted	0	17.25	0	0	0	0.25	0	0	0	0	11.25	15.25	0	0	0.5	0	0	0.25	2	0	92	0.25	20	0	0	0	0.5	0	0	0	1.75	0	4.75	0	0	0.5	0	0	0	6.75
2006APailebote1	2006	400	Pailebote	24.5051	-110.307	Niparajá	2006-04-20	Cold	Sustainable	0	41.5	0	3.5	0	0.25	0	0	0.25	0	0	4.25	0	0	8.25	0	0	0.5	0	0	84.75	2.5	8.75	0	0	0	1.25	0	0	0	0	0	0.25	0	0	4.25	0	0	0	3.5
2006APunta_Lobos1	2006	400	Punta_Lobos	24.472	-110.288	Niparajá	2006-04-20	Cold	Restricted	0	18.25	1.5	0	0	0.5	5	0	0	0	0	4.5	0	0	10	0	0	0.25	1.5	0	275.5	3.75	15.75	0	0	0	3.5	0.25	0	0	0.75	0	0.5	0	0	0	0	0	0	1
2006ASan_Gabriel1	2006	400	San_Gabriel	24.4301	-110.364	Niparajá	2006-04-20	Cold	Restricted	0	68.25	0.25	0	0	2.25	0	0	0	0	1.75	3	0	0	8.25	0	0	0.5	1.5	0	7.5	0	3	0.25	0	0	0.25	0	0	0	0	0.75	0	0	0	54.5	0	3.25	0	8.25
2006ASwanny1	2006	400	Swanny	24.392	-110.306	Niparajá	2006-04-20	Cold	Traditional	0	113.75	0	0	0	2.25	0	0	0	0	1.25	6.75	0.5	0	15.5	0	0	0.75	1.5	0	52.5	0.75	91.25	0	0	0	3.75	0	0	0	2	0.75	0.5	0	0	277.5	0	0	0	12.25
2006ATijeretas1	2006	200	Tijeretas	24.5713	-110.414	Niparajá	2006-04-20	Cold	Traditional	0	8	0	0	0	0	0	0	0	0	1.5	7	0	0	9	0	0	0.5	0	0	107	4.5	13.5	0.5	0	0	0	0	0	0	1.5	0	1.5	1.5	0	0	0	0	0	1.5
2006BBajito1	2006	400	Bajito	24.5967	-110.408	Niparajá	2006-09-05	Warm	Traditional	0	1	0	0	0	0.5	0	0	0	0	0	5.25	0	0	3.5	0	0	0	1.5	0	19.25	9.5	19.25	0	0	0	1.5	0	0	0	0.25	0	0	0	0	0	0	0	0	0
2006BBallena1	2006	400	Ballena	24.4797	-110.407	Niparajá	2006-09-05	Warm	Sustainable	0	20.5	0	0	0	0.25	0	0	0	0	2.25	0.75	0	0	7.5	0	0	0	0	0	20.5	0.75	2	0	0	0	0	0	0	0	1.25	0	0	0	0	10.5	0	0	0	0
2006BBonanza1	2006	400	Bonanza	24.4552	-110.29	Niparajá	2006-09-05	Warm	Restricted	0	0	0	0	0	0.25	0	0	0	0	0.75	0	0	0	9.5	0	0	0.25	0	0	0	0	11.75	0	0	0	1	0	0	0	0.25	0.25	0	0	0	0	0	2.5	0	0.5
2006BCardonal1	2006	400	Cardonal	24.537	-110.399	Niparajá	2006-09-05	Warm	Sustainable	0	22	0	1.5	0.5	0.5	0	0	0	0	0.5	1.5	0	0	9	0	0	0.25	0.75	0	21.75	2.75	16.25	0	0	0	0.75	0	0	0	0.75	0	0	0	0	0	0	6.75	0	0
2006BGallo1	2006	400	Gallo	24.4652	-110.387	Niparajá	2006-09-05	Warm	Sustainable	0	40	0	0	0	0.25	0.25	0	0	0	2.5	1.5	0	0	10.5	0	0	0.25	1.25	0	29	9.75	1.5	0	0	0	0.5	0	0	0	0.25	0	0	0	0	0	0	0	0	0
2006BIslotes1	2006	400	Islotes	24.5994	-110.4	Niparajá	2006-09-05	Warm	Restricted	0	10.5	0	0	0	0	0	0	0	0	1.5	2.5	0	0	7.5	0	0	0	2	0	417.5	1	9.25	0	0	0	0.5	0	0	0	0.5	0	0	0	0	0	0	0.5	0	0
2006BPailebote1	2006	400	Pailebote	24.5051	-110.307	Niparajá	2006-09-05	Warm	Sustainable	0	21.5	0	0	0	0.25	0	0	0	0	1	5.5	0	0	3.75	0	0	0.25	0	0	73.5	8.75	4.25	0.5	0	0	0.5	0	0	0	0	0.25	0	0	0	0	0	0	0	0
2006BPunta_Lobos1	2006	400	Punta_Lobos	24.472	-110.288	Niparajá	2006-09-05	Warm	Restricted	0	8	0	0	0	1.5	0	0	0.5	0	0.25	1.5	0	0	5.25	0	0	0	0.25	0	49.5	1.75	5	0	0	0	1.5	0	0	0	0	0	0	0	0	0	0	0	0	1.5
2006BSan_Gabriel1	2006	400	San_Gabriel	24.4301	-110.364	Niparajá	2006-09-05	Warm	Restricted	0	19.75	0	0	0	0.75	0	0	0	0	0	1	0	0	5.75	0	0	0.5	0	0	5.5	2	0	0	0	0	0	0	0	0	0	0	0	0	0	83.75	0	0	0	0
2006BSwanny1	2006	400	Swanny	24.392	-110.306	Niparajá	2006-09-05	Warm	Traditional	0	112	0	0	0	1.5	0	0	0	0	1.75	4	0	0	15.5	0	0	0.25	1.25	0	0	0	39.25	0	0	0	2.25	0	0	0	1.75	0.25	0	0	0	63	0	0	0	17
2006BTijeretas1	2006	200	Tijeretas	24.5713	-110.414	Niparajá	2006-09-05	Warm	Traditional	0	0	0	0	0	0	0	0	0	0	0	4.5	0	0	6	0	0	1	0.5	0	22.5	3.5	25	0	0	0	1	0	0	0	0	0	0	0	0	0	0	0	0	0
2007ABajito1	2007	400	Bajito	24.5967	-110.408	Niparajá	2007-01-29	Cold	Traditional	0	0	0	0	0	0	0	0	0	0	0.25	8.75	0	0	0.75	0	0	0.25	1.25	0	18.5	7	108.25	0	0	0	4	0	0	0	0.5	0	0	0	0	0	0	0	0	0
2007ABallena1	2007	400	Ballena	24.4797	-110.407	Niparajá	2007-01-29	Cold	Sustainable	0	69.5	0	0	0	0	0	0	0	0	1	3.75	0	0	20.25	0	0	0.25	0	0	333.25	13.25	2.25	0	0	0	1.5	0	0	0	0.25	0	0	0	0	36.75	0	0	0	0
2007ABonanza1	2007	400	Bonanza	24.4552	-110.29	Niparajá	2007-01-29	Cold	Restricted	0	8	0	0	0	0.25	0	0	0	0	0.75	1.5	0	0	4.75	0	0	0.25	0	0	11	1	41.75	0	0	0	2	0	0	0	0.75	0.25	0	0	0	0	0	2	0	5.5
2007ACardonal1	2007	400	Cardonal	24.537	-110.399	Niparajá	2007-01-29	Cold	Sustainable	0	15	0	0	0	0	0.75	0	0	0	0	1.5	0	0	11.25	0	0	0.75	0	0	61.75	8.5	5.75	0	0	0	0.75	0	0	0	0	0	0	0	0	1.25	0	0	0	0.5
2007AGallo1	2007	400	Gallo	24.4652	-110.387	Niparajá	2007-01-29	Cold	Sustainable	0	80.25	0	0	0	0	0	0	0	0	0.75	2	0	0	25	0	0	0	2	0	66	12.25	0	0	0	0	1.5	0	0	0	0	0	0	0	0	0	0	0	0	5
2007AIslotes1	2007	400	Islotes	24.5994	-110.4	Niparajá	2007-01-29	Cold	Restricted	0	24.75	0	0	0	0	0	0	0	0	0	6	0	0	6.25	0	0	0	4	0	321.5	25.5	86	0.25	0	0	1.75	0	0	0	0.75	0	0	0	0	0	0	0.5	0	0.25
2007APailebote1	2007	400	Pailebote	24.5051	-110.307	Niparajá	2007-01-29	Cold	Sustainable	0	144.5	0.5	0	0	0	0	0	0	0	0.25	4.75	0	0	1.25	0	0	1	4.75	0	328.5	5.75	4.75	0	0.25	0	0.25	0	0	0	0.75	0.25	0	0	0	0.25	0	0	0	0
2007APunta_Lobos1	2007	400	Punta_Lobos	24.472	-110.288	Niparajá	2007-01-29	Cold	Restricted	0	182	0	0	0.5	0.25	0	0	0.25	0	0	4	0	0	3.25	0	0	0.5	1	0	178.5	10.75	9.25	0	0	0	3.75	0	0	0	0	0.25	0.25	0	0	0	0	0	0	0
2007ASan_Gabriel1	2007	400	San_Gabriel	24.4301	-110.364	Niparajá	2007-01-29	Cold	Restricted	0	241.5	0	0	0	0	3	0	0	0	1	0.75	0	0	12.25	0	0	0.5	0	0.25	6	1.25	11.5	0	0	0	4.75	0	0	0	0	0	0	0	0	7.25	0	0	0	0
2007ASwanny1	2007	400	Swanny	24.392	-110.306	Niparajá	2007-01-29	Cold	Traditional	0	9	0.25	0	0	1.25	0.75	0	0	0	0.5	2.25	0	0	6.5	0	0	0.25	0	0	26.5	14.75	37.5	0	0	0	3.75	0	0	0	3.75	0.5	0	0	0	4.5	0	0	0	1
2007ATijeretas1	2007	400	Tijeretas	24.5713	-110.414	Niparajá	2007-01-29	Cold	Traditional	0	2	0	0	0	0	0	0	0	0	4	2	0	0	2.25	0	0	0	0.75	0	127	10	13.5	0	0	0	0.25	0	0	0	0.75	0	0	0	0	0	0	0	0	0
2007BBajito1	2007	400	Bajito	24.5967	-110.408	Niparajá	2007-09-11	Warm	Traditional	0	0	0	0	0	1.5	0	0	0	0	0	2.75	0	0	1	0	0	0	0.75	0	680	38.25	98.25	0	0	0	3.5	0	0	0	2	0	0	0	0	0	0	0	0	0
2007BBallena1	2007	400	Ballena	24.4797	-110.407	Niparajá	2007-09-11	Warm	Sustainable	0	23.5	0	0	0	0.25	0	0	0	0	0	0.5	0	0	6.5	0	0	0.75	1.25	0	11.25	1.5	0	0	0	0	0	0	0	0	0.25	0.25	0	0	0	35.5	0	0.75	0	1
2007BBonanza1	2007	400	Bonanza	24.4552	-110.29	Niparajá	2007-09-11	Warm	Restricted	0	34.5	0	0	0	0.25	0	0	0	0	0	3.75	0	0	12.25	0	0	0	0	0	11.5	8.5	33.5	0.25	0	0	1.75	0	0	0	0	0.25	0	0	0	0	0	0	0	0
2007BCardonal1	2007	400	Cardonal	24.537	-110.399	Niparajá	2007-09-11	Warm	Sustainable	0	38	0	0	0.25	0	0	0	0	0	0.5	2.5	0	0	18.5	0	0	1.25	0	0	5.5	4.25	16.25	0	0	0	0	0	0	0	0	0	0	0	0	0.75	0	1.25	0	1
2007BGallo1	2007	400	Gallo	24.4652	-110.387	Niparajá	2007-09-11	Warm	Sustainable	0	96.5	0	0	0	1	0	0	0	0	0.75	2.25	0	0	13.25	0	0	1.25	0.75	0	62.75	56.25	0	0	0	0	2	0	0	0	0.25	0	0	0	0	0	0	0.25	0	0.25
2007BIslotes1	2007	400	Islotes	24.5994	-110.4	Niparajá	2007-09-11	Warm	Restricted	0	0	0	0	0.5	0	0	0	0	0	0	5.75	0	0	5.75	0	0	0	2.25	0	425	4.5	10.5	0.25	0	0	1.25	0	0	0	0.75	0	0	0	0	0	0	0	0	0
2007BPailebote1	2007	400	Pailebote	24.5051	-110.307	Niparajá	2007-09-11	Warm	Sustainable	0	93.25	0	3.25	1.75	0.75	0	0	0.5	0	0	3	0	0	6.5	0	0	0.75	0	0	1544.75	21	7.25	0	0	0	1.5	0	0	0	0	0	0	0	0	0.75	0	0	0	0
2007BPunta_Lobos1	2007	400	Punta_Lobos	24.472	-110.288	Niparajá	2007-09-11	Warm	Restricted	0	8.5	0.5	0	0.75	0.5	0	0	3.25	0	0.25	4	0	0	3.5	0	0	0.5	0	0	309.75	31	17	0.5	0	0	1.75	0	0	0	0.5	0	0	0	0	0	0	0	0	0
2007BSan_Gabriel1	2007	400	San_Gabriel	24.4301	-110.364	Niparajá	2007-09-11	Warm	Restricted	0	78.25	0	0	0	0.75	0	0	0	0	0.25	2	0.5	0	10.5	0	0	1.25	0.25	0	0	2.5	1	0	0	0	1	0	0	0	0	0.75	0	0	0	9.5	0	28	0	0.25
2007BSwanny1	2007	200	Swanny	24.392	-110.306	Niparajá	2007-09-11	Warm	Traditional	0	60	0	0	0	2	0	0	0	0	0	1	0	0	1	0	0	0	0	0	0	0	11	0	0	0	0.5	0	0	0	0.5	1	0	0	0	16	0	0	0	0
2007BTijeretas1	2007	200	Tijeretas	24.5713	-110.414	Niparajá	2007-09-11	Warm	Traditional	0	100	0	0	0	0	0	0	0	0	0	3	0	0	0	0	0	0	0	0	500	1	1	0	0	0	1	0	0	0	0	0	0	0	0	0	0	0	0	0
2008ABajito1	2008	400	Bajito	24.5967	-110.408	Niparajá	2008-01-29	Cold	Traditional	0	0	0	0	0	0	0	0	0.25	0	2.5	12.5	0	0	7.5	0	0	0	0.25	0	548.75	10.25	13	0.25	0	0	1.25	0	0	0	2.5	0	0.25	0	0	0	0	0	0	0
2008ABallena1	2008	400	Ballena	24.4797	-110.407	Niparajá	2008-01-29	Cold	Sustainable	0	61.25	0	0	0	0	5.5	0	0	0	0.5	15.25	0	0	15.25	0	0	0.5	0	0	190.5	49.75	1.75	0	0	0	1.5	0	0	0	0.75	0	0	0	0	81.5	0	0.25	0	0
2008ABonanza1	2008	400	Bonanza	24.4552	-110.29	Niparajá	2008-01-29	Cold	Restricted	0	0	0	0	0	0	0	0	0.25	0	0	1	0	0	14	0	0	0	0	0	17.5	7	12.25	0.25	0	0	0.5	0	0	0	0	0	0	0	0	0	0	0	0	0
2008ACardonal1	2008	400	Cardonal	24.537	-110.399	Niparajá	2008-01-29	Cold	Sustainable	0	65	0	0	0.25	0.25	0	0	0	0	0.75	14	0	0	17.25	0	0	0.75	0.75	0	251.5	12.5	4	0	0	0	0.75	0	0	0	0.5	0	0	0	0	387.75	0	26.75	0	0
2008AGallo1	2008	400	Gallo	24.4652	-110.387	Niparajá	2008-01-29	Cold	Sustainable	0	166	0	0	0	0.75	0	0	0	0	1	15.25	0	0	16	0	0	0.75	1.25	0	220.75	78.25	0	0	0	0	3.25	0	0	0	0.25	0	0	0	0	0	0	0.5	0	0.75
2008AIslotes1	2008	400	Islotes	24.5994	-110.4	Niparajá	2008-01-29	Cold	Restricted	0	120.25	0	0	0	0	0	0	0	0	0	14	0	0	4.75	0	0	0	1.25	0	769.75	5.25	2	0	0.75	0	1.75	0	0	0	0.25	0	0.5	0	0	0.5	0	0	0	0.25
2008APailebote1	2008	400	Pailebote	24.5051	-110.307	Niparajá	2008-01-29	Cold	Sustainable	0	99	0	0	0	0.25	0	0	0.25	0	0	8.25	0	0	0	0	0	0.75	0	0	191.25	0	10	0	0	0	3.75	0	0	0	0.5	0.25	0	0	0	0	0	0	0	0
2008APunta_Lobos1	2008	400	Punta_Lobos	24.472	-110.288	Niparajá	2008-05-06	Cold	Restricted	0	39.25	0	0	0	0	0	0	0	0	0.5	7.5	0	0	0	0	0	0.5	0	0	676.5	0.25	13	0.25	0	0	2.5	0	0	0	0.5	0	0	0	0	0	0	0	0	0
2008ASan_Gabriel1	2008	400	San_Gabriel	24.4301	-110.364	Niparajá	2008-05-06	Cold	Restricted	0	137.75	0	0	0	0.75	0	0	0	0	0.5	5.25	0	0	22.5	0	0	1	1.25	0	36	14	8	0.25	0	0	1.5	0	0	0	0	0	0	0	0	0	0	1.75	0	0
2008ASwanny1	2008	400	Swanny	24.392	-110.306	Niparajá	2008-05-06	Cold	Traditional	0	71	0	0	0	0	0	0	0	0	0	3	0	0	12	0	0	1	0	0	59.25	6	53.5	0	0	0	1	0	0	0	1.25	0	0	0	0	22.75	0	0	0	0
2008ATijeretas1	2008	200	Tijeretas	24.5713	-110.414	Niparajá	2008-05-06	Cold	Traditional	0	60.5	0	0	0	0	0	0	0	0	0	7.5	1	0	18	0	0	0	4	0	812	29.5	49	0	0	0	6.5	0	0	0	0.5	0	0	0	0	0	0	11.5	0	1.5
2008BBajito1	2008	400	Bajito	24.5967	-110.408	Niparajá	2008-08-06	Warm	Traditional	0	0	0	0	0	0	0	0	0	0	0	26	0	0	4.25	6.75	0	1	0	0	2665.25	4.25	100.75	0	0	0	2.5	0	0	0	14.25	0	0	0	0	0	0	0	0	1.25
2008BBallena1	2008	400	Ballena	24.4797	-110.407	Niparajá	2008-09-03	Warm	Sustainable	0	30.25	0	0	0	0.5	0	0	0	0	0.5	4	0	0	8.5	0	0	1.5	0.25	0	162.25	70.75	0	0	0	0	1	0	0	0	0.5	0	0	0	0	195.75	0	0.25	0	0.25
2008BBonanza1	2008	400	Bonanza	24.4552	-110.29	Niparajá	2008-09-03	Warm	Restricted	0	0	0	0	0	0.5	0	0	0	0	0.75	0.75	0	0	6.25	0	0	0.5	0.25	0	37.75	0.75	16.25	0	0	0	2.75	0	0	0	0.25	0.25	0	0	0	0	0	0	0	0
2008BCardonal1	2008	400	Cardonal	24.537	-110.399	Niparajá	2008-09-03	Warm	Sustainable	0	34.25	0	0	0	0.25	0	0	0	0	0.25	1.25	0	0	8.75	0	0	1.5	0.25	0	62.75	4.25	4.25	0	0	0	0.25	0	0	0	0	0	0	0	0	0.75	0	3.25	0	0
2008BGallo1	2008	400	Gallo	24.4652	-110.387	Niparajá	2008-09-03	Warm	Sustainable	0	33.5	0	0	0	0	0.25	0	0	0	0.25	1.75	1.5	0	3.75	0	0	0.5	1.25	0	49.75	24	0	0	0	0	1	0	0	0	0.25	0	0	0	0	0	0	3.75	0	0
2008BIslotes1	2008	400	Islotes	24.5994	-110.4	Niparajá	2008-09-03	Warm	Restricted	0	22.25	0	0	1	0.25	0	0	0	0	0.75	19	0	0	3	0	0	0.25	0	0	594.5	0	11.75	0	0	0	0.75	0	0	0	0.25	0.25	0	0	0	0	0	0	0	0
2008BPailebote1	2008	400	Pailebote	24.5051	-110.307	Niparajá	2008-09-03	Warm	Sustainable	0	26.25	0	0	0	1	0	0	1.75	0	4	4	0	0	2	0	0	2.75	0	0	604.25	0	8	0	0	0	0.25	0	0	0	1.75	0	0	0	0	231	0	0	0	0
2008BPunta_Lobos1	2008	400	Punta_Lobos	24.472	-110.288	Niparajá	2008-09-03	Warm	Restricted	0	22.75	0	0	0.5	0.25	0.25	0	0	0	2	2.25	0	0	4.5	0	0	0	0	0	57.25	0	4.25	0	0	0	0.25	0	0	0	0.25	0.25	0	0	0	0	0	0	0	0
2008BSan_Gabriel1	2008	400	San_Gabriel	24.4301	-110.364	Niparajá	2008-09-03	Warm	Restricted	0	32	0	0	0	0.5	0	0.25	0	0	0.75	1.75	0	0	6	0	0	1	0	0	0	0	10	0	0	0	0.75	0	0	0	0	0	0	0	0	392	0	1	0	0
2008BSwanny1	2008	400	Swanny	24.392	-110.306	Niparajá	2008-09-03	Warm	Traditional	0	18.25	0	0	0	3.5	0	0	0	0	0.5	2.5	0	0	3.5	0	0	0.75	0	0	39.75	0	16.25	0	0	0	1	0.25	0	0	0.25	0	0	0	0	1042.75	0	0	525	0.25
2008BTijeretas1	2008	200	Tijeretas	24.5713	-110.414	Niparajá	2008-09-03	Warm	Traditional	0	0.5	0	0	0	1	4	0	0.5	0	6	3	0	0	7.5	0	0	1	1.5	0	244.5	0	19.5	0	0	0	0	0	0	0	4	0	0	0	0	0	0	8	0	0
2009ABajito1	2009	400	Bajito	24.5967	-110.408	Niparajá	2009-01-20	Cold	Traditional	0	0	0	0	0	0	0	0	0	0	0	4.75	0	0	8.75	0	0	0.25	0	0	4.5	1.5	34.75	0	0	0	1.25	0	0	0	1.75	0	0	0	0	0	0	0	0	0
2009ABallena1	2009	400	Ballena	24.4797	-110.407	Niparajá	2009-01-20	Cold	Sustainable	0	39.75	0	0	0	0	0.25	0	0	0	0.25	3.25	0	0	5.5	0	0	0.25	0	0	30.25	0.5	3	0	0	0	0.5	0	0	0	0	0	0	0	0	33.5	0	0	0	0
2009ABonanza1	2009	400	Bonanza	24.4552	-110.29	Niparajá	2009-01-20	Cold	Restricted	6.75	7.75	0	0	0	0.5	0	0	0	0	0	0	0	0	4.25	0	0	0	0	0	2.25	0	13.25	0	0	0	0.5	0	0	0	0	0	0	0	0	0	0	0	0	0
2009ACardonal1	2009	400	Cardonal	24.537	-110.399	Niparajá	2009-01-20	Cold	Sustainable	0	103	0	0	0	0	0.25	0	0	0	0	3.75	0	0	4	0	0	0.5	0.25	0	109.5	8	0.5	0	0	0.25	0.25	0.25	0	0	0.25	0	0	0	0	342.5	0	2.5	0	0
2009AGallo1	2009	400	Gallo	24.4652	-110.387	Niparajá	2009-01-20	Cold	Sustainable	0	41.75	0	0	0	0.25	0	0	0	0	0.75	2.25	0	0	5	0	0	0.75	1.5	0	55.25	23	2.25	0	0	0	0.25	0.75	0	0	0	0	0	0	0	0	0	3.5	0	0
2009AIslotes1	2009	400	Islotes	24.5994	-110.4	Niparajá	2009-01-20	Cold	Restricted	0	0	0	0	0	0	0	0	0	0	0	3.25	0	0	0.75	0	0	0	0	0	302.25	4	12.25	0	0	0	1.75	0	0	0	0.25	0	0	0	0	0	0	0	0	0
2009APailebote1	2009	400	Pailebote	24.5051	-110.307	Niparajá	2009-01-20	Cold	Sustainable	0	16.25	0	0	0	0	0	0	0	0	0	2.5	0	0	0.75	0	0	0.5	0	0	688.25	0	0	0	0	0	0.75	0	0	0	0	0	0	0	0	13.25	0	0	0	0
2009APunta_Lobos1	2009	400	Punta_Lobos	24.472	-110.288	Niparajá	2009-01-20	Cold	Restricted	0	22	0	0	0	1	0	0	0	0	0	6.75	0	0	4.75	0	0	0.5	0.5	0	109.75	0	7.75	0	0	0	1	0	0	0	0.25	0	0	0	0	0	0	0	0	0
2009ASan_Gabriel1	2009	400	San_Gabriel	24.4301	-110.364	Niparajá	2009-01-20	Cold	Restricted	3.25	57.75	1.75	0	0	1.75	0	0	0	0	0.5	0.75	0	0	4.75	0	0	0.5	0.5	0	34.75	0	2	0	0	0.25	0	0	0	0	0.25	0	0	0	0	15.75	0	2	0	0
2009ASwanny1	2009	400	Swanny	24.392	-110.306	Niparajá	2009-01-20	Cold	Traditional	5.5	132.25	0	0	0	0.25	0	0	0	0	0.75	5.75	0	0	12.75	0	0	0.25	0	0	0	0	23.5	0	0	1.25	0.5	0	0	0	3.25	0	0	0	0	168.5	12.5	0	0	0
2009ATijeretas1	2009	200	Tijeretas	24.5713	-110.414	Niparajá	2009-01-20	Cold	Traditional	0	53.5	0	0	0	1.5	0	0	0	0	0	7.5	0	0	5	0	0	0	0	0	145.5	0	9	0	0	0	0	0	0	0	1	0	0	0	0	0	0	0	0	9
2009BBallena1	2009	600	Ballena	24.4797	-110.407	Niparajá	2009-10-01	Warm	Sustainable	0	38.7	0	0	0	0.1	0.1	0	0.3	0	0.1	4.6	0	0	4	0	0	0.5	0.2	0	20	11.2	0.4	0	0.8	0	0.3	0	0	0	0.1	0	0	0	0	10.9	0	1.4	0	1
2009BBallena2	2009	600	Ballena	24.4797	-110.407	Niparajá	2009-10-01	Warm	Sustainable	0	16.8	0	0	0	0	0.8	0	0	0	0	3.8	0	0	2.3	0	21.3	1.2	0.4	0	50.9	31.4	0	0	0.2	0	0.2	0	0	0	0	0	0	0	8	76.5	0	4.1	0	1.3
2009BBonanza1	2009	600	Bonanza	24.4552	-110.29	Niparajá	2009-10-02	Warm	Restricted	0	29.1	0	0	0	0.9	1.1	0	0	0	1	3	0	0	2.2	0	0	0.7	1.4	0	9.5	0	3.5	0	0	0	0.9	0	0	0	0.4	0	0	0	0	0	0	16.8	1.5	0.4
2009BCardonal1	2009	600	Cardonal	24.537	-110.399	Niparajá	2009-10-02	Warm	Sustainable	0	13.3	0	0	0	0.2	1.6	0	0	0	2.3	2.3	0	0	1.1	0	0	1.2	0	0	56.7	10.5	0.1	0	0	0	0.1	0	0	0	0	0	0	0	0	0.7	0	2.3	0	0
2009BGallo1	2009	600	Gallo	24.4652	-110.387	Niparajá	2009-10-03	Warm	Sustainable	0	45.7	0	0	0	0.3	0.5	0.1	0	0	1.4	4.5	0	0	3.1	0	0	1	0.6	0	33.3	20.8	0.3	0	0	0	0.9	0	0	0	0	0	0	0	0	0	0	0.1	0.4	0.3
2009BIslotes1	2009	600	Islotes	24.5994	-110.4	Niparajá	2009-10-03	Warm	Restricted	0	2.9	0	0	0	0.1	0	0	0.2	0	0.6	3.9	0	0	2.5	0.1	0	0.4	0	0	60.5	0	2.5	0	0	0	0.2	0	0	0	0.1	0	0	0	0	0	0	0	0	2.2
2009BIslotes2	2009	600	Islotes	24.5994	-110.4	Niparajá	2009-10-05	Warm	Restricted	0	0	0	0	0	0	0	0	0.3	0	0.2	6.4	0	0	2.1	0	0	1	0	0	37.8	8.1	3.8	0	0.1	0	0.5	0	0	0	0.2	0	0	0	0	0	0	0	0	1.4
2009BPailebote1	2009	540	Pailebote	24.5051	-110.307	Niparajá	2009-10-05	Warm	Sustainable	0	18.1111	0	0	0	0.444444	0	0	0.111111	0	0	5.77778	0	0	5.11111	0	0	0.333333	0	0	43.2222	0.222222	1.44444	0	0	0	0.444444	0	0	0	0.111111	0	0	0	0	7.66667	0	0	0	1.44444
2009BPailebote2	2009	600	Pailebote	24.5051	-110.307	Niparajá	2009-10-05	Warm	Sustainable	0	8.8	0	0	0	0.2	0.6	0	0.4	0	0	5.5	0	0	5.2	0	0	1	0	0	144.5	3.5	0.8	0	0	0	0.7	0.1	0	0	0	0	0	0	0	18.7	0	0.6	0	0.1
2009BPunta_Lobos1	2009	600	Punta_Lobos	24.472	-110.288	Niparajá	2009-11-18	Warm	Restricted	0	10.8	0	0	0	0.1	0	0	0.1	0	0.5	5.2	0	0	1.9	0	0	0.6	0.1	0	53.1	0	1	0.1	0	0	1	0	0	0	0.2	0	0	0	0	1	0	0.6	0	0
2009BPunta_Lobos2	2009	600	Punta_Lobos	24.472	-110.288	Niparajá	2009-11-18	Warm	Restricted	0	1.7	0	0	0	0	0	0	0.2	0	0.9	4.4	0	0	2	0	0	0.5	0	0	24.1	0	0.6	0.1	0	0	2	0	0	0	0	0	0	0	0	8.1	0	0	0	0.8
2009BSan_Gabriel1	2009	600	San_Gabriel	24.4301	-110.364	Niparajá	2009-11-18	Warm	Restricted	0	40.7	0	0	0	0.5	10.3	0	0	0	1.6	0.8	0	0	1	0	0	0.3	0.1	0	17.1	0	0.6	0	0	0	0	0	0	0	0	0	0	0	0	215.9	0	29.1	16.1	0
2009BSwanny1	2009	600	Swanny	24.392	-110.306	Niparajá	2009-11-18	Warm	Traditional	0	13.5	0	0	0	0.9	0	0	0	0	1.3	2.6	0	0	4.1	0	0	1	0	0	7.4	0	3.5	0	0	0	0.8	0	0	0	1	0	0	0	12.6	65.1	0	0	3.2	0.1
2010ABajito1	2010	300	Bajito	24.5967	-110.408	Niparajá	2010-06-01	Cold	Traditional	0	0	0	0	0	0	0	0	0	0	0.2	2.8	0	0	1.8	0	0	0	0	0	0.8	0	5.8	0	0	0	0.4	0.2	0	0	0	0	0	0	0	0	0	0	0	0.2
2010ABallena1	2010	300	Ballena	24.4797	-110.407	Niparajá	2010-06-01	Cold	Sustainable	0	16.8	0	0	0	0.2	0.6	0	0	0	0	3.2	0	0.6	2.8	0	0	0	0	0	11	6.8	0.6	0	0	0	0.2	0	0	0	0.4	0	0	0	0	48.6	0	0	0	19.4
2010ABallena2	2010	300	Ballena	24.4797	-110.407	Niparajá	2010-06-01	Cold	Sustainable	0	9.6	0	0	0	0	0	0	0	0	0	4.8	0	0	3.6	0	0	0.4	1	0	32	38.4	0	0	0	0	0.6	0	0	0	0.2	0	0	0	0	24.6	0	1.8	0	0
2010ABonanza1	2010	300	Bonanza	24.4552	-110.29	Niparajá	2010-06-01	Cold	Restricted	0	0	0	0	0	0	0	0	0	0	0	0.6	0	0	4	0	0	0	0	0	4.2	0	1	0	0	0	0.2	0	0	0	0.6	0	0	0	0	0	0	1	0	0.6
2010ACardonal1	2010	300	Cardonal	24.537	-110.399	Niparajá	2010-06-01	Cold	Sustainable	0	32.4	0	0	0	0	0	0	0	0	0	1	0	0	5.6	0	0	0.4	0	0	31	5.6	0	0	0	0	0	0	0	0	0	0	0	0	0	2.4	0	0	0	0
2010AGallo1	2010	300	Gallo	24.4652	-110.387	Niparajá	2010-06-01	Cold	Sustainable	0	25.4	0	0	0	0	0	0	0	0	0.4	2.8	0	0	2.4	0	0	0	1.2	0	8.6	5	0	0	0	0	0.4	0	0	0	0	0	0	0	0	0	0	0	0	0
2010AIslotes1	2010	300	Islotes	24.5994	-110.4	Niparajá	2010-06-01	Cold	Restricted	0	3	0	0	0	0.2	0	0	0	0	0	2.8	0	0	1.6	0.2	0	0	0.2	0	48	0	2	0.2	0	0	0.4	0	0	0	1	0	0	0	0	0	0	0	0	0.6
2010AIslotes2	2010	300	Islotes	24.5994	-110.4	Niparajá	2010-06-01	Cold	Restricted	0	0	0	0	0	0	0	0	0	0	0.4	13	0	0	1.6	0	0	0	0	0	55.6	21.6	3	0	0	0	0.6	0	0	0	0.6	0	0	0	0	0	0	1.2	0	2
2010APailebote1	2010	300	Pailebote	24.5051	-110.307	Niparajá	2010-06-01	Cold	Sustainable	0	15	0	0	0	0	0.2	0	0	0	0	4.2	0	0	4.2	0	0	0.6	0	0	36.8	0	0.6	0	0	0	0	0	0	0	0	0.2	0	0	0	9.2	0	1.2	0	0.2
2010APailebote2	2010	300	Pailebote	24.5051	-110.307	Niparajá	2010-06-01	Cold	Sustainable	0	10.4	0	0	0	0.4	3	0	0.4	0	0.2	4.6	0	0	4.4	0	0	1.8	0.4	0	138	0	1.2	0	0	0	0.2	0.2	0	0	0.2	0	0	0	0	6.4	0	0.6	2	0.2
2010APunta_Lobos1	2010	300	Punta_Lobos	24.472	-110.288	Niparajá	2010-06-01	Cold	Restricted	8.2	8	0	0	0	0.2	0	0	0.4	0	0	5.2	0	0	3.2	0	0	0.8	0	0	106	0	0.6	0	0	0	2	0	0	0	0.4	0.2	0	0	0	0.2	0	0	0	0.2
2010APunta_Lobos2	2010	300	Punta_Lobos	24.472	-110.288	Niparajá	2010-06-01	Cold	Restricted	0	0	0	0	0	0.2	3	0	0	0	0.2	5.4	0	0	4	0	0	1.2	0	0	19.6	0	0.8	0	0	0	0.8	0	0	0	0.2	0	0	0	0	0.2	0	0	2	0
2010ASan_Gabriel1	2010	300	San_Gabriel	24.4301	-110.364	Niparajá	2010-06-01	Cold	Restricted	0	28.8	0	0	0	0	0	0	0	0	0	2.2	0	0	0.4	0	0	0	0	0	6	0	0	0	0	0	0.4	0	0	0	0	0	0	0	0	220.2	0	0	10	1
2010ASwanny1	2010	300	Swanny	24.392	-110.306	Niparajá	2010-06-01	Cold	Traditional	0	11.4	0	0	0	0.8	0.4	0	0	0	0.2	2.4	0	0	2.6	0	0	0.4	0	0	0	0	0.4	0	0	0	1.2	0	0	0	2.8	1.6	0	0	50	928	0	4	0.4	0.4
2010ATijeretas1	2010	300	Tijeretas	24.5713	-110.414	Niparajá	2010-06-01	Cold	Traditional	0	13.6	0	0	0	0	1.2	0	0	0	0	2.8	0	0	2.6	0	0	0	0	0	52	2	2	0	0	0	0.8	0	0	0	0	0.2	0	0	0	0	0	0	0	0
2010BBajito1	2010	300	Bajito	24.5967	-110.408	Niparajá	2010-11-01	Warm	Traditional	0	0	0	0	0	0.2	0	0	0	0	0	2.8	0	0	6.6	0.6	0	0.8	0	0	140.4	0	36.6	0	0.2	0	0.8	0.2	0	0	2.2	0	0	0	0	0	0	0	0	0
2010BBallena1	2010	300	Ballena	24.4797	-110.407	Niparajá	2010-11-01	Warm	Sustainable	0	22.6	0	0	0	0	0.4	0	0	0	0	1.4	0	0	3.2	0	0	0.8	0	0	34.6	36.2	0	0	0	0	0.8	0	0	0	0	0.2	0	0	0	155.6	0	0	0	0.6
2010BBallena2	2010	300	Ballena	24.4797	-110.407	Niparajá	2010-11-01	Warm	Sustainable	0	31.8	0	0	0	0	0	0	0	0	0	3.6	0	0	3	0.2	0	0.4	1	0	47	56.2	0	0	0	0	0.2	0	0	0.2	0	0	0	0	0	16.2	0	0	0	0.6
2010BBonanza1	2010	300	Bonanza	24.4552	-110.29	Niparajá	2010-11-01	Warm	Restricted	0	27.4	0	0	0	0.6	0	0	0	0	0	0.6	0	0	3.2	0	0	0.2	4	0	5.4	0	3	0.4	0	0	0	0	0	0	0.4	0	0	0	0	0	0	0.6	0	0.2
2010BCardonal1	2010	300	Cardonal	24.537	-110.399	Niparajá	2010-11-01	Warm	Sustainable	0	34.2	0	0	0	0.2	3.2	0	0	0	0	1.6	0	0	2.6	0	0	0	0.4	0	12	13	0	0	0	0	0.4	0	0	0	0	0.2	0	0	0	86.8	0	0.8	0	0
2010BGallo1	2010	300	Gallo	24.4652	-110.387	Niparajá	2010-11-01	Warm	Sustainable	0	92.4	0	0	0	0	1.6	0	0	0	0.2	3.4	0	0	4.8	0	0	0	1	0	19	38.6	0	0	0	0	0	0	0	0	0	0	0	0	0	0	0	1.6	0	0
2010BIslotes1	2010	300	Islotes	24.5994	-110.4	Niparajá	2010-11-01	Warm	Restricted	0	2.2	0	0	0.2	0	0.4	0	0	0	0	1.8	0	0	3.2	0	0	0.2	0	0	41.6	0.4	4.6	0	0	0	0.4	0	0	0	0.2	0	0	0	0	0	0	0	0	2
2010BIslotes2	2010	300	Islotes	24.5994	-110.4	Niparajá	2010-11-01	Warm	Restricted	0	0	0	0	0	0	0.2	0	0.2	0	0.2	2.2	0	0	2.8	0	0	0.6	0.4	0	221	3.8	2.2	0.2	1	0	0.8	0	0	0	0.6	0	0	0	0	0	0	0	0	2.2
2010BPailebote1	2010	300	Pailebote	24.5051	-110.307	Niparajá	2010-11-01	Warm	Sustainable	0	2.2	0	0	0	0	0	0	0	0.2	0.8	2.2	0	0	3.8	0	0	0.8	0	0	29.2	0	1.8	0	0	0	0	0	0	0	0	0	0	0	0	12.4	0	0	0	0.4
2010BPailebote2	2010	300	Pailebote	24.5051	-110.307	Niparajá	2010-11-01	Warm	Sustainable	0	4.4	0	0	0	0	0	0	0	0	0	2.8	0	0	3.6	0	0	1	0.2	0	60.2	1.2	0.6	0.2	0	0	0.4	0	0	0	0.2	0.2	0	0	0	20.6	0	0	0	0.4
2010BPunta_Lobos1	2010	300	Punta_Lobos	24.472	-110.288	Niparajá	2010-11-01	Warm	Restricted	0	5.8	0	0	0	0.4	0	0	0	0	0	1.4	0	0	3.6	0	0	0.2	0	0	14.6	0	0.4	0	0	0	0	0	0	0	0.4	0	0	0	0	1.2	0	0	0	1
2010BPunta_Lobos2	2010	300	Punta_Lobos	24.472	-110.288	Niparajá	2010-11-01	Warm	Restricted	0	4.4	0	0	0	0	0	0	0	0	0	1.2	0	0	3.8	0	0	0.6	0	0	6	0	1.8	0.2	0	0	2.2	0	0	0	0	0.4	0	0	0	0	0	0.2	0	0.4
2010BSan_Gabriel1	2010	300	San_Gabriel	24.4301	-110.364	Niparajá	2010-11-01	Warm	Restricted	0	32.8	0	0	0	0	0	0	0	0	0	0.2	0	0	4.6	0	0	0	0	0	0	0	0	0	0	0	0.2	0	0	0	0	0	0	0	0	0	0	0.2	0	0.4
2010BSwanny1	2010	300	Swanny	24.392	-110.306	Niparajá	2010-11-01	Warm	Traditional	0	9	0	0	0	0	0	0	0	0	0	1.2	0.2	0	4.4	0	0	1	0	0	0	0	1.2	0	0	0	2.8	0	0	0	0.4	0.2	0	0	0	0	0	0	0	2.8
2010BTijeretas1	2010	300	Tijeretas	24.5713	-110.414	Niparajá	2010-11-01	Warm	Traditional	0	25.4	0	0	0.2	0	0	0	0	0	0.2	1.4	0	0	4.8	0	0	1.2	0.8	0	59	0	1.6	0	0	0	0	0	0	0	0.2	0	0	0	0	0	0	0.2	0	2.6
2011ABajito1	2011	300	Bajito	24.5967	-110.408	Niparajá	2011-05-31	Cold	Traditional	0	2.6	0	0	0	0	0	0	0	0	0.2	4	0	0	1.4	0	0	0.2	0	0	27.4	0.2	9.6	0.2	0	0	0.2	0	0	0	0.4	0	0	0	0	0	0	0	0	0.2
2011ABallena1	2011	300	Ballena	24.4797	-110.407	Niparajá	2011-05-31	Cold	Sustainable	0	14.2	0	0	0	0.2	0	0	0	0	0	4.4	0	0	5.8	0.4	0	0.2	0	0	106.4	23.8	0	0	1.6	0	0.6	0	0	0	0	0	0	0	0	39.2	0	0	0	0.8
2011ABallena2	2011	300	Ballena	24.4797	-110.407	Niparajá	2011-06-01	Cold	Sustainable	0	3.8	0	0	0	0	0	0	0	0	0	3.8	0	0	3.6	0	16	0.4	0.4	0	0	26.8	0	0	1.8	0	0	0	0	0	0	0	0	0	0	113.6	0	0	0	0.6
2011ABonanza1	2011	300	Bonanza	24.4552	-110.29	Niparajá	2011-06-01	Cold	Restricted	0	0	0	0	0	0	0.8	0	0.2	0	0	4.4	0	0	3	0	0	0	0	0	22	0	0.6	0	0.2	0	1.2	0	0	0	0	0	0	0	0	0	0	0.4	0	0.8
2011ACardonal1	2011	300	Cardonal	24.537	-110.399	Niparajá	2011-06-01	Cold	Sustainable	0	25.6	0	0	0	0	0	0	0	0	0.2	2.8	0	0	7.6	0	0	0.2	0.2	0	14	10.8	0	0	0	0	1	0	0	0	0	0	0	0	0	80.4	39.2	0.2	0	0
2011AGallo1	2011	300	Gallo	24.4652	-110.387	Niparajá	2011-06-01	Cold	Sustainable	0	39.4	0	0	0	0	0.8	0	0	0	0	4.2	0	0	5.4	0	1.4	0.6	2	0	20	33.8	0	0	0	0	0.2	0	0	0	0	0	0	0	0	2	0	0.6	0	0
2011AIslotes1	2011	300	Islotes	24.5994	-110.4	Niparajá	2011-06-02	Cold	Restricted	0	10.4	0	0	0	0	0	0	0	0	2	3.6	0	0	2.4	0	0	0.6	0	0	51.4	1.6	2	0.4	0	0	0.4	0	0	0	1	0.2	0	0	0	0	0	0	0	2.4
2011AIslotes2	2011	300	Islotes	24.5994	-110.4	Niparajá	2011-06-02	Cold	Restricted	0	0	0	0	0	0.4	0	0	0	0	0	5.4	0	0	3	0	0	0.8	0	0	49.4	2.6	5.4	0	0.2	0	0	0	0	0	0.8	0	0	0	0	4	0	0	0	2.4
2011APailebote1	2011	300	Pailebote	24.5051	-110.307	Niparajá	2011-06-02	Cold	Sustainable	0	0	0	0	0	0.6	0	0	0	0	0	6.4	0	0	2.2	0	0	0.4	0	0	58	0.4	0.2	0.2	0	0	0.2	0	0	0	0	0	0	0	0	1.2	1.2	0	0	0.4
2011APailebote2	2011	300	Pailebote	24.5051	-110.307	Niparajá	2011-06-02	Cold	Sustainable	0	6.2	0	0	0	0	1.4	0	0	0	0.2	6	0	0	2.8	0	0	0.6	0	0	14	0	1	0	0.6	0	0.2	0	0	0	0	0.2	0	0	0	2.2	0	0	0	0
2011APunta_Lobos1	2011	300	Punta_Lobos	24.472	-110.288	Niparajá	2011-06-02	Cold	Restricted	0	0	0	0	0	1	0	0	0	0	0	4.8	0	0	9.2	0	0	0.2	0	0	52.2	0	7.2	0.2	3	0	0.2	0	0	0	0.6	0.2	0	0	0	0	0	0	0	4.8
2011APunta_Lobos2	2011	300	Punta_Lobos	24.472	-110.288	Niparajá	2011-06-02	Cold	Restricted	0	0	0	0	0	0.6	1	0	0	0	0	2.2	0.2	0	5.8	0	0	0.2	0	0	8	0	0.8	0	0	0	0.2	0	0	0	0	0	0	0	0	3	0	6.8	0	1.4
2011ASan_Gabriel1	2011	300	San_Gabriel	24.4301	-110.364	Niparajá	2011-06-03	Cold	Restricted	0	20.6	0	0	0.2	0.2	0	0	0	0	0	0.8	0	0	1.8	0	0	0	0	0	0	0	0	0	0	0	0	0	0	0	0	0	0	0	0	71	6	0	1.4	14
2011ASwanny1	2011	240	Swanny	24.392	-110.306	Niparajá	2011-06-03	Cold	Traditional	0	11.5	0	0	0	3.75	0	0	0	0	2.75	4.5	0	0	11.5	0	0	0.75	0	0	32.5	0	15.75	0	0	0	1.75	0	0	0	1.5	0	0	0	0	2.5	126.25	0	0	190
2011ATijeretas1	2011	300	Tijeretas	24.5713	-110.414	Niparajá	2011-06-03	Cold	Traditional	0	38.8	0	0	0	0	0	0	0.4	0	1.2	0	0	0	11.2	0	0	0.4	0	0	18.4	0	1.8	0	0	0	0	0	0	0	0.6	0	0	0	0	0	0	0.4	0	2.4
2011BBajito1	2011	300	Bajito	24.5967	-110.408	Niparajá	2011-11-07	Warm	Traditional	0	0	0.2	0	0	0	0	0	0	0	0	5.6	0	0	5.4	0	0	1	0	0	46.4	9.2	10.8	0	0	0	0.6	0	0	0	1.8	0.4	0	0	0	0	0	0.2	0	0
2011BBallena1	2011	300	Ballena	24.4797	-110.407	Niparajá	2011-11-07	Warm	Sustainable	0	26	0	0	0	0	0	0	0	0	0.4	3	0	0	5	0	0	0.8	0.4	0	10	6.2	0	0	0	0	0.4	0	0	0	0	0	0	0	0	11.6	0	3.4	0	1.2
2011BBallena2	2011	300	Ballena	24.4797	-110.407	Niparajá	2011-11-08	Warm	Sustainable	0	2.6	0.2	0	0	0	0	0	0	0	2	1.6	0	0	7.2	0	0	0.4	0.6	0	11	12.2	0.4	0.4	0	0	0.2	0	0	0	0	0	0	0	0	63	0	0.2	0	0.2
2011BBonanza1	2011	300	Bonanza	24.4552	-110.29	Niparajá	2011-11-08	Warm	Restricted	0	7.2	0	0	0	0.6	0	0	0	0	0	1.6	0	0	1.4	0	0	0.6	0	0	0	0	4	0.4	0	0	0.2	0	0	0	0.2	0.4	0	0	0	0	0	0	0	5.4
2011BCardonal1	2011	300	Cardonal	24.537	-110.399	Niparajá	2011-11-08	Warm	Sustainable	0	28	0	0	0	0.6	0	0	0	0	0	3	0	0	6	0	0	1.8	2	0	6.2	3.2	0.6	0	0	0	0	0	0	0	0.4	0	0	0	0	148.8	0	0	0	0
2011BGallo1	2011	300	Gallo	24.4652	-110.387	Niparajá	2011-11-11	Warm	Sustainable	0	76.6	0	0	0	0.2	0	0	0.8	0	0.2	6	0	0	5.6	0	0	2	1	0	0.2	4.4	0	0	0	0	0.2	0	0	0	0	0	0	0	0	0	0	0.6	0	0
2011BIslotes1	2011	300	Islotes	24.5994	-110.4	Niparajá	2011-11-11	Warm	Restricted	0	1.8	0	0	0	0	3.4	0	0	0	0.2	2.4	0	0	5	0	0	0.4	0	0	48.8	0	4	0	0	0	0.2	0	0	0	0.6	0.2	0	0	0	0	0	1.4	0	1
2011BIslotes2	2011	300	Islotes	24.5994	-110.4	Niparajá	2011-11-11	Warm	Restricted	0	0	0	0	0	0	0.2	0	0.6	0	0	3.8	0	0	3.8	0	0	1.4	2.2	0	52.4	12.4	3.2	0	0	0	0	0	0	0	1.2	0	0	0	0	0	0	0	0	0
2011BPailebote1	2011	300	Pailebote	24.5051	-110.307	Niparajá	2011-11-11	Warm	Sustainable	0	6.4	0	0	0	0.2	0.4	0	1	0	0	6	0	0	6.8	0	0	0.8	0.4	0	29	0.8	2.4	0	0	0	0.2	0	0	0	0	0	0	0	0	14	0	2.6	0	0.2
2011BPailebote2	2011	300	Pailebote	24.5051	-110.307	Niparajá	2011-11-11	Warm	Sustainable	0	14.8	0	0	0	0	0.4	0	0.8	0	0	2.8	0	0	4.2	0	0	0.8	0.2	0	42.8	0.6	0.8	0	0	0	0.6	0	0	0	0	0	0	0	0	15.8	0	2.8	0	0
2011BPunta_Lobos1	2011	300	Punta_Lobos	24.472	-110.288	Niparajá	2011-11-11	Warm	Restricted	0	13	0	0	0	0.2	0	0	0	0	0	6.4	0	0	4.8	0	0	0.4	0	0	0	0	2.8	0	0.2	0	0	0	0	0	0	0.8	0	0	0	0	0	0	0	1.6
2011BPunta_Lobos2	2011	300	Punta_Lobos	24.472	-110.288	Niparajá	2011-11-11	Warm	Restricted	0	6	0	0	0	0	2	0	0	0	0	1.2	0	0	6	0	0	1.2	0.4	0	4	0	2	0	0	0	1	0	0	0	0.6	0	0	0	0	0	0	1.6	0	2.6
2011BSan_Gabriel1	2011	300	San_Gabriel	24.4301	-110.364	Niparajá	2011-11-11	Warm	Restricted	0	53.6	5.2	0	0	0	0	0	0	0	0.8	0.8	0	0	0	0	0	0.4	0	0	0	0	0.8	0	0	0	0	0	0	0	0	0	0	0	0	0	0	0	0	0
2011BSwanny1	2011	300	Swanny	24.392	-110.306	Niparajá	2011-11-11	Warm	Traditional	0	0	0	0	0	0.8	0	0	0	0	0.4	3.4	0	0	6.8	0	0	0.4	0	0	10	0	6.8	0	0	0	1	0	0	0	0.8	0	0	0	0	0	0	0	0	0
2011BTijeretas1	2011	300	Tijeretas	24.5713	-110.414	Niparajá	2011-11-11	Warm	Traditional	0	21.4	0	0	0	0	0	0	0	0	0	2.4	0	0	5.2	0	0	0.8	0.6	0	59.6	0.2	2.6	0	0.4	0	0.4	0	0	0	0.8	0	0	0	0	0	0	0	0	5.6
2012ABajito1	2012	300	Bajito	24.5967	-110.408	Niparajá	2012-06-25	Cold	Traditional	0	0	0	0	0	0	0.4	0	0	0	0.2	2.8	0	0	2	0	0	0.2	0	0	5.8	0	18.6	0	0	0	0.8	0	0	0	0.6	0	0	0	0	0	0	0	0	0
2012ABallena1	2012	300	Ballena	24.4797	-110.407	Niparajá	2012-06-25	Cold	Sustainable	0	0	0	0	0	0	0	0	0	0	0	1.2	0	0	3.4	0	0	0	0.2	0	0	0	0.6	0	0	0	0.8	0	0	0	0	0.2	0	0	0	0	0	0	0	0.2
2012ABallena2	2012	300	Ballena	24.4797	-110.407	Niparajá	2012-06-26	Cold	Sustainable	0	0	0	0	0	0	0	0	0	0	0	2.4	0	0	3.8	0	0	0	0	0	2.8	3.8	1.8	0.2	0	0	0.2	0	0	0	0.2	0	0	0	0	0	0	0	0	0.2
2012ABonanza1	2012	300	Bonanza	24.4552	-110.29	Niparajá	2012-06-26	Cold	Restricted	0	0	0	0	0	0	0	0	0	0	0.4	1.8	0	0	4.4	0	0	0	0	0	5.4	0	0.6	0	0	0	0.2	0	0	0	0.2	0	0	0	0	0	0	0	0	0.2
2012ACardonal1	2012	300	Cardonal	24.537	-110.399	Niparajá	2012-06-26	Cold	Sustainable	0	18.6	0	0	0	0.2	0.2	0	0	0	0	1.2	0	0	2.4	0	0	0.4	0	0	0	2	1.6	0	0	0	0	0	0	0	0	0	0	0	0	24	0	0	0	1.4
2012AGallo1	2012	300	Gallo	24.4652	-110.387	Niparajá	2012-06-27	Cold	Sustainable	0	49.4	0	0	0	0.2	0	0	0	0	0.2	2.8	0	0	7.8	0	0	0.2	0.4	0	0	9.2	0	0	0	0	0.2	0	0	0	0	0	0	0	0	0	0	0	0	0.2
2012AIslotes1	2012	300	Islotes	24.5994	-110.4	Niparajá	2012-06-27	Cold	Restricted	0	33.8	0	0	0	0	0	0	0	0	6.6	3	0	0	0.8	0	0	0	0	0	25	0	1	0	1.4	0	0	0	0	0	0	0	0	0	0	0	0	0	0	0.2
2012AIslotes2	2012	300	Islotes	24.5994	-110.4	Niparajá	2012-06-27	Cold	Restricted	0	0	0	0	0	0	0	0	0.4	0	0	4.6	0	0	1.4	0	0	0.4	0	0	54	4.6	2.6	0	0	0	0	0	0	0	0.6	0	0	0	0	0	0	0	0	0.6
2012APailebote1	2012	300	Pailebote	24.5051	-110.307	Niparajá	2012-06-27	Cold	Sustainable	0	18.6	0	0	0	0	0	0	0.4	0	0.2	3.6	0	0	1.6	0	0	0.2	0	0	159.6	0	1.4	0	0	0	0	0	0	0	0	0	0	0	0	60.2	0	0	0	0
2012APailebote2	2012	300	Pailebote	24.5051	-110.307	Niparajá	2012-06-28	Cold	Sustainable	0	1.6	0	0	0	0	1	0	0	0	0	5.2	0	0	2.8	0	0	0.2	0.8	0	4	5.4	3.2	0	0	0	0.4	0	0	0	0.6	0	0	0	0	0.2	0	0.2	0	1.2
2012APunta_Lobos1	2012	300	Punta_Lobos	24.472	-110.288	Niparajá	2012-06-28	Cold	Restricted	0	3.2	0	0	0.6	0	0	0	0.6	0	0	3.2	0	0	4.4	0	0	0.6	0	0	15.8	0.4	2.8	0.6	0	0	0.8	0	0	0	0.2	0	0	0	0	0	0	0	0	0.2
2012APunta_Lobos2	2012	300	Punta_Lobos	24.472	-110.288	Niparajá	2012-06-28	Cold	Restricted	0	0	0	0	0	0.8	0	0	0	0	0.4	2.4	0	0	1.8	0	0	0.2	0	0	0	0	0.4	0	0	0	0.4	0	0	0	0.4	0	0	0	0	0	0	0.2	0	1.2
2012ASan_Gabriel1	2012	300	San_Gabriel	24.4301	-110.364	Niparajá	2012-06-28	Cold	Restricted	0	16.2	0	0	0	0.2	0	0	0	0	0	0	0	0	0.2	0	0	0	0.4	0	0.4	0	0	0	0	0	0.2	0	0	0	0	0	0	0	0	31.8	0	0	0	0
2012ASwanny1	2012	300	Swanny	24.392	-110.306	Niparajá	2012-06-28	Cold	Traditional	0	11.4	0	0	0	2	0	0	0	0	0.6	3	0	0	3	0	0	0.2	0	0	0	0	2.2	0	0	0	0.6	0	0	0	0.6	0	0	0	0	197.6	0	0	0	0.2
2012ATijeretas1	2012	300	Tijeretas	24.5713	-110.414	Niparajá	2012-06-28	Cold	Traditional	0	11.2	0	0	0	0	0.4	0	0	0	0.2	3.6	0	0	2.4	0	0	0.2	0.4	0	56.2	0	1.2	0	0.4	0	0	0	0	0	0	0	0	0	0	0	0	0	0	4
2012BBajito1	2012	300	Bajito	24.5967	-110.408	Niparajá	2012-10-01	Warm	Traditional	0	0.666667	0	0	0	0.666667	0	0	0	0	1	9.66667	0	0	9	0	0	1	0	0	9.33333	0	35	0	0	0	1	0.333333	0	0	3	0	0	0	0	0	0	0	0	0
2012BBallena1	2012	300	Ballena	24.4797	-110.407	Niparajá	2012-10-01	Warm	Sustainable	0	75.3333	0	0	0	1	1	0	0	0	0	3.66667	0	0	13.3333	0	0	1	0.666667	0	64.6667	11.6667	1.33333	0.333333	0.333333	0	0.666667	0	0	0	0.333333	0.333333	0	0	0	482.333	0	0	0	0.333333
2012BBallena2	2012	300	Ballena	24.4797	-110.407	Niparajá	2012-10-01	Warm	Sustainable	0	18	0	0	0	0.666667	0.333333	0	0	0	0	3.33333	0	0	5	0	0	3.33333	1.33333	0	81.6667	34	0	0	0	0	0	0	0	0	0	0	0	0	0	71.3333	0	1.33333	0	1.33333
2012BBonanza1	2012	300	Bonanza	24.4552	-110.29	Niparajá	2012-10-01	Warm	Restricted	0	185.333	0	0	0	1.66667	0	0	0	0	1.66667	0.666667	0	0	11	0	0	0	0	0	0.666667	0	7.66667	0	0	0	1	0.333333	0	0	1.33333	0	0	0	0	0	0	0	0	0
2012BCardonal1	2012	300	Cardonal	24.537	-110.399	Niparajá	2012-10-01	Warm	Sustainable	0	61	0	0	0	0.333333	0	0	0	0	0	3.33333	0	0	7.66667	0	0	1.33333	0.666667	0	8.33333	8.66667	5	0	0	0	0	0	0	0	0	0	0	0	0	251.667	0	0	1.33333	0
2012BGallo1	2012	300	Gallo	24.4652	-110.387	Niparajá	2012-10-01	Warm	Sustainable	0	137.333	0	0	0	1	1	0	1	0	0	7.66667	0	0	14	0	0	3.33333	2	0	43.3333	17	0	0	0	0	0.666667	0	0	0	1	0	0	0	0	0	0	1	0	0.666667
2012BIslotes1	2012	300	Islotes	24.5994	-110.4	Niparajá	2012-10-01	Warm	Restricted	0	2.66667	0	0	0	0	0.666667	0	0	0	0	3.33333	0	0	0.666667	0	0	0.333333	0.666667	0	85.6667	0	11.3333	0	0	0	1	0	0	0	0.666667	0	0	0	0	0	0	0.333333	0	0.333333
2012BIslotes2	2012	300	Islotes	24.5994	-110.4	Niparajá	2012-10-01	Warm	Restricted	0	0	0	0	0	0	0	0	1	0	5	10	0	0	6	0	0	1.33333	0	0	177.667	44.6667	7.33333	0	0.666667	0	0	0	0	0	1.33333	0.333333	0	0	0	0	0	0	0	0
2012BPailebote1	2012	300	Pailebote	24.5051	-110.307	Niparajá	2012-10-01	Warm	Sustainable	0	37	0	0	0	0	0	0	1	0	1.33333	4.33333	0	0	6	0	0	2.33333	0	0	130.333	0	3.33333	0	0	0	0.333333	0	0	0	0	0	0	0	0	22.3333	0	0	0	0.333333
2012BPailebote2	2012	300	Pailebote	24.5051	-110.307	Niparajá	2012-10-01	Warm	Sustainable	0	6.33333	0	0	3.33333	0.666667	2.66667	0	0.666667	0	0.333333	5	0	0	7.33333	0.333333	0	1.66667	1	0	123	26.3333	2.66667	0.333333	0	0	1.66667	0	0	0	0	0	0	0	0	54.3333	0	1.33333	0	1
2012BPunta_Lobos1	2012	300	Punta_Lobos	24.472	-110.288	Niparajá	2012-10-01	Warm	Restricted	0	33.3333	0	0	0	0	0	0	0.666667	0	0	5.66667	0	0	5.33333	0	0	0.333333	0	0	167	0	6.66667	0	0	0	5	0	0	0	0	0.333333	0	0	0	0	0	0.333333	0	0.333333
2012BPunta_Lobos2	2012	300	Punta_Lobos	24.472	-110.288	Niparajá	2012-10-01	Warm	Restricted	0	0	0	0	0	0	0	0	0	0	0	6.66667	0	0	4	0	0	0.333333	0	0	6	0	1	0	0	0	3	0	0	0	0.333333	0.333333	0	0	0	0	0	0	0	0.333333
2012BSan_Gabriel1	2012	300	San_Gabriel	24.4301	-110.364	Niparajá	2012-11-01	Warm	Restricted	0	29.6667	0	0	0	0	0	0	0	0	0	0.666667	0	0	0	0	0	0	0	0	13.3333	0	0	0	0	0	0	0	0	0	0	0	0	0	0	102.333	0	0	0	0.333333
2012BSwanny1	2012	180	Swanny	24.392	-110.306	Niparajá	2012-11-01	Warm	Traditional	0	61.6667	0	0	0	0	0	0	0	0	2.22222	0	0	0	2.77778	0	0	0	0.555556	0	0	0	2.77778	0	0	0	0	0	0	0	0	0	0	0	0	116.667	0	10.5556	0	5.55556
2012BTijeretas1	2012	300	Tijeretas	24.5713	-110.414	Niparajá	2012-11-01	Warm	Traditional	0	26	0	0	0	0	0.333333	0	0.666667	0	0	1.66667	1	0	2.66667	0	0	0.333333	0.333333	0	89.3333	4	3	0	0	0	0.666667	0	0	0	1.33333	0	0	0	0	0	0	0	0	3
2013ABajito1	2013	300	Bajito	24.5967	-110.408	Niparajá	2013-06-17	Cold	Traditional	0	0	0.333333	0	0	0	5	0	0	0	2	4.33333	0	0	12.6667	0	0	0	0	0	61.6667	0	20.3333	0	5	0	2	0	0	0	0.666667	0	0	0	0	0	0	0	0	3
2013ABallena1	2013	300	Ballena	24.4797	-110.407	Niparajá	2013-06-17	Cold	Sustainable	0	9.66667	0	0	0	0	0	0	0	0	0	5.33333	0	0	13.3333	0	0	0	1.66667	0	0.666667	71.3333	0	0	14.3333	0	0	0	0	0	0	0.333333	0	0	0	215.667	0	0	37.3333	0
2013ABallena2	2013	300	Ballena	24.4797	-110.407	Niparajá	2013-06-18	Cold	Sustainable	0	0	0	0	0	0	0	0	0	0	0	4.66667	0	0	8.66667	0	0	0	0	0	14.6667	48.3333	0	0	1.66667	0	0.333333	0	0	0	0	0.333333	0	0	0	60.6667	0	0	0	0.666667
2013ABonanza1	2013	300	Bonanza	24.4552	-110.29	Niparajá	2013-06-18	Cold	Restricted	0	1.66667	0	0	0	0.666667	0	0	0	0	4.33333	4	0	0	9.66667	0	0	0.666667	0.666667	0	2.66667	0	3.66667	0	0	0	1.33333	0	0	0	0.666667	0	0	0	0	0	0	0	0	1.33333
2013ACardonal1	2013	300	Cardonal	24.537	-110.399	Niparajá	2013-06-18	Cold	Sustainable	0	56	0	0	0	0	0.666667	0	0	0	4	3.66667	0	0	15	0	0	1.33333	27.3333	0	8.66667	10	0	0	0	0	0.333333	0	0	0	0.666667	0	0	0	0	28	0	0	0	0.333333
2013AGallo1	2013	300	Gallo	24.4652	-110.387	Niparajá	2013-06-18	Cold	Sustainable	0	79	0	0	0	0.333333	0	0	0	0	0.666667	2	0	0	10.6667	0	0	0.333333	3	0	32.3333	11.6667	0	0	9	0	1.33333	0	0	0	0	0	0	0	0	0	0	0	0	0
2013AIslotes1	2013	300	Islotes	24.5994	-110.4	Niparajá	2013-06-19	Cold	Restricted	0	32.3333	0	0	0	0	0	0	0.333333	0	0	1.66667	0	0	1.66667	0	0	0.333333	0	0	34.6667	0	1	0	0	0	0	0	0	0	0.666667	0	0	0	0	0	0	0	0	0.666667
2013AIslotes2	2013	300	Islotes	24.5994	-110.4	Niparajá	2013-06-19	Cold	Restricted	0	1.33333	0.333333	0	0	0	3	0	0	0	5.33333	8	0	0	8.66667	0	0	1.66667	0	0	260	18	5	0	18.3333	0	1	0	0	0	1	0	0	0	0	0	0	8.33333	0	0.333333
2013APailebote1	2013	300	Pailebote	24.5051	-110.307	Niparajá	2013-06-19	Cold	Sustainable	0	21.3333	0	0	0	0	1.33333	0	0	0	0	7.66667	0	0	8.66667	0	0	0	0.666667	0	29	1	0	0.333333	0.333333	0	0	0	0	0	0	0.333333	0	0	0	26	0	0	0	1.33333
2013APailebote2	2013	300	Pailebote	24.5051	-110.307	Niparajá	2013-06-19	Cold	Sustainable	0	0	0	0	0	0.333333	0	0	0.333333	0	0.333333	9	0	0	17.6667	65.6667	0	0	0.666667	0	8.33333	0	5.33333	0	0	0	0.666667	0	0	0	0	0	0	0	0	0	0	0	0	0
2013APunta_Lobos1	2013	300	Punta_Lobos	24.472	-110.288	Niparajá	2013-06-19	Cold	Restricted	0	6.33333	0	0	0	0.333333	0	0	0	0	0	5	0	0	7.33333	0	0	0.333333	0	0	13	0	5.66667	0	0	0	0.333333	0	0	0	0	0	0	0	0	0	0	0	0	0
2013APunta_Lobos2	2013	300	Punta_Lobos	24.472	-110.288	Niparajá	2013-06-19	Cold	Restricted	0	0	0	0	0	0	0.666667	0	0	0	0	5.66667	0	0	3.66667	0	0	0	0	0	20.3333	0.666667	1	0	0	0	3	0	16.6667	0	0.333333	0	0	0	0	0	0	0	0	1.33333
2013ASan_Gabriel1	2013	300	San_Gabriel	24.4301	-110.364	Niparajá	2013-06-20	Cold	Restricted	0	50	0	0	0	0.333333	0	0	0	0	3.66667	0.666667	0	0	0.666667	0	0	0	0	0	17	0	0	0	0	0	0	0	0	0	0	0	0	0	0	0	0	0	0	0.333333
2013ASwanny1	2013	300	Swanny	24.392	-110.306	Niparajá	2013-06-20	Cold	Traditional	0	18.6667	0	0	0	2	0	0	1.33333	0	41.3333	4	0	0	6.66667	6.66667	0	0.333333	0.666667	0	0	1.66667	17.6667	0	0	0	2.33333	0	0	0	1	0	0	0	0	542.333	0	0	0	4
2013ATijeretas1	2013	300	Tijeretas	24.5713	-110.414	Niparajá	2013-06-20	Cold	Traditional	0	20.3333	0	0	0	0	6.66667	0	0	0	4.66667	2.33333	0	0	5	0	0	0	5	0	218	0	4.33333	0.666667	1	0	0	0	0	0	0	0.333333	0	0	0	0	0	0	0	0.666667
2013BBallena2	2013	300	Ballena	24.4797	-110.407	Niparajá	2013-11-16	Warm	Sustainable	0	22	0	0	0	1.33333	0	0	0	0	0	3.33333	0	0	5.33333	0	0	7.66667	1.33333	0	1	52.3333	0	0	0	0	0.666667	0	0	0	0	0	0	0	0	58.3333	0	0	0	0.333333
2013BBonanza1	2013	300	Bonanza	24.4552	-110.29	Niparajá	2013-11-18	Warm	Restricted	0	253	0	0	0	1.33333	0	0	0	0	10.6667	9.33333	0	0	11	0	0	1.33333	0.333333	0	0.333333	0	1.66667	0	0	0	1	0	0	0	1	0	0	0	0	0	0	13	0	0.333333
2013BGallo1	2013	360	Gallo	24.4652	-110.387	Niparajá	2013-11-18	Warm	Sustainable	0	193.333	0	0	0	0.555556	0	0	0	0	3.88889	15	0	0	10.2778	0	0	2.5	4.16667	0	42.7778	20.8333	0	0	0.833333	0	1.11111	0	0	0	0	0	0	0	0	0	0	0.277778	0	0
2013BPunta_Lobos2	2013	300	Punta_Lobos	24.472	-110.288	Niparajá	2013-11-19	Warm	Restricted	0	0	0	0	0	0	0	0	0	0	0.333333	4.66667	0	0	4.33333	0	0	0.666667	0	0	1.33333	0	0.333333	0	0	0	1.33333	0	0	0	0	0	0	0	0	0	0	0	0	1.33333
2014ABajito1	2014	300	Bajito	24.5967	-110.408	Niparajá	2014-06-17	Cold	Traditional	0	0	0	0	0	0.333333	0	0	0	0	0	10.3333	0	0	2.66667	26.6667	0	0.666667	0	0	275.333	0	21.6667	0	0	0	0.333333	0	0	0	1.33333	0.333333	0	0	0	0	0	0	0	0
2014ABallena1	2014	300	Ballena	24.4797	-110.407	Niparajá	2014-06-17	Cold	Sustainable	0	15.3333	0	0	0	0.333333	0	0	0	0	0	5	0	0	7.33333	0	0	0.333333	0	0	0	21	0	0	4	0	0.666667	0	0	0	0	0	0	0	0	0.333333	0	0	0	0
2014ABallena2	2014	240	Ballena	24.4797	-110.407	Niparajá	2014-06-18	Cold	Sustainable	0	16.25	0	0	0	0	0	0	0	0	1.66667	0.833333	0	0	4.58333	4.16667	0	1.25	1.66667	0	43.75	110	0	0	0	0	0.416667	0	0	0	0	0.416667	0	0	0	0	0	0	0	0.416667
2014ABonanza1	2014	300	Bonanza	24.4552	-110.29	Niparajá	2014-06-18	Cold	Restricted	0	45.3333	0	0	0	0.666667	0.333333	0	0	0	0.333333	5.33333	0	0	9.33333	0	0	1.33333	0	0	1.33333	0	0	0	0	0	0.666667	0	0	0	1	0	0	0	0	0	0	0.333333	0	0.666667
2014ACardonal1	2014	300	Cardonal	24.537	-110.399	Niparajá	2014-06-18	Cold	Sustainable	0	35.3333	0	0	0	0	0.333333	0	0	0	0	2.33333	0	0	6	0	0	0.666667	0.333333	0	70.3333	45	0	0	1.66667	0	0	0	0	0	0	0.333333	0	0	0	35.3333	0	0	0	1
2014AGallo1	2014	300	Gallo	24.4652	-110.387	Niparajá	2014-06-18	Cold	Sustainable	0	87	0	0	0	0.666667	0.333333	0	0	0	1	7	0	0	9	0	0	0	0.333333	0	118	57.3333	0	0	0	0	0.666667	0	0	0	0	0.666667	0	0	0	0	0	0	0	0.333333
2014AIslotes1	2014	300	Islotes	24.5994	-110.4	Niparajá	2014-06-19	Cold	Restricted	0	3.66667	0	0	0	0	0	0	0	0	4.33333	5.33333	0	0	5.33333	0	0	0.666667	2	0	94	0	3	0	0	0	0.333333	0	0	0	0.333333	0	0	0	0	0	0	0	0	1.66667
2014AIslotes2	2014	300	Islotes	24.5994	-110.4	Niparajá	2014-06-19	Cold	Restricted	0	0	0	0	0	0	0	0	0	0	0	12	0	0	3.33333	10	6.66667	1	0	0	122	0	3	0	0.666667	0	0	0	0	0	1	0	0	0	0	0	0	0	0	0
2014APailebote1	2014	300	Pailebote	24.5051	-110.307	Niparajá	2014-06-19	Cold	Sustainable	0	28	0	0	0	0	0	0	0.333333	0	0	8.66667	0	0	7.66667	0	2.33333	0.333333	0	0	35.3333	0	0.333333	0.333333	0	0	0.666667	0	0	0	0	0	0	0	0	0	0	0	0	0.333333
2014APailebote2	2014	300	Pailebote	24.5051	-110.307	Niparajá	2014-06-19	Cold	Sustainable	0	0.333333	0	0	0	1	0	0	0	0	0.333333	11	0	0	14	0	0	1.66667	3	0	36.6667	0	1.33333	0	0	0	0	0	0	0	1.33333	0	0	0	0	4	0	0.333333	0	8
2014APunta_Lobos1	2014	300	Punta_Lobos	24.472	-110.288	Niparajá	2014-06-19	Cold	Restricted	0	0	0	0	0	1	0	0	0.666667	0	0	10.6667	0	0	7	0	0	0.333333	0	0	92.6667	0	2.33333	0	0.333333	0	2	0	0	0	0	0	0.333333	0	0	0	0	0	0	0.333333
2014APunta_Lobos2	2014	300	Punta_Lobos	24.472	-110.288	Niparajá	2014-06-19	Cold	Restricted	0	10	0	0	0	0.333333	0	0	0	0	0.666667	3.33333	0	0	6.66667	0	0	0.333333	0	0	54.3333	0	1.33333	0	0.666667	0	0.333333	0	0	0	0	0	0	0	0	0	0	0	0	0.666667
2014ASan_Gabriel1	2014	300	San_Gabriel	24.4301	-110.364	Niparajá	2014-06-20	Cold	Restricted	0	8	0	0	0	0	0	0	0	0	0	1.33333	0	0	1.33333	0	0	0	0	0	0	0	0	0	0	0	0	0	0	0	0	0	0	0	0.333333	92	0	40	4.66667	0
2014ASwanny1	2014	300	Swanny	24.392	-110.306	Niparajá	2014-06-20	Cold	Traditional	0	33.3333	0	0	0	1.66667	0	0	0	0	9.33333	2.33333	0	0	2.33333	0	0	1.66667	1.33333	0	0	0	2	0	0	0	4.66667	0	0	0	0.666667	0.333333	0	0	0	151.333	0	50.3333	0	0
2014ATijeretas1	2014	300	Tijeretas	24.5713	-110.414	Niparajá	2014-06-20	Cold	Traditional	0	61.6667	0	1	0	0	0	0	0.666667	0	0	4.33333	0	0	6.33333	0	0	0.666667	0	0	98.3333	0	6.33333	0	0.666667	0	0	0	0	0	2.33333	0	0	0	0	0	0	0	0	5.33333
2014BBajito1	2014	300	Bajito	24.5967	-110.408	Niparajá	2014-11-12	Warm	Traditional	0	0	0	0	0	0	0	0	0.666667	0	0.333333	5.66667	0	0	3.33333	0	0	0.333333	0	0	27	0	13.3333	0	0	0	0.333333	0	0	0	6.33333	0	0	0	0	0	0	0	0	0
2014BBallena1	2014	300	Ballena	24.4797	-110.407	Niparajá	2014-11-12	Warm	Sustainable	0	62	0	0	0	0.333333	0	0	0	0	0.333333	4.33333	0	0	11	0	0	0.333333	4.33333	0	10	0	2	0	0.333333	0	1	0	0	0	2	5.33333	0	0	0	0	0	0	0	6
2014BBallena2	2014	300	Ballena	24.4797	-110.407	Niparajá	2014-11-12	Warm	Sustainable	0	6.66667	0	0	0	0	0.333333	0	0	0	0	5	0	0	4	0	0	1	2	0	48.3333	8.33333	0	0	0	0	0	0	0	0	0.333333	0.333333	0	0	0	295	0	38.3333	0	0
2014BBonanza1	2014	300	Bonanza	24.4552	-110.29	Niparajá	2014-11-12	Warm	Restricted	0	169.333	0	0	0	0	0	0	0	0	4	2.66667	0	0	0.333333	0	0	1.33333	0.666667	0	0	0	1.33333	0	0	0	0	0	0	0	0.666667	0.333333	0	0	0	0	0	0	0	5
2014BCardonal1	2014	300	Cardonal	24.537	-110.399	Niparajá	2014-11-13	Warm	Sustainable	0	23.6667	0.333333	0	0	0	0	0	0	0	0	2.33333	0	0	4.66667	0	0	0.666667	0	0	103.667	12.3333	0	0	0.333333	0	0	0	0	0	0	0.333333	0	0	0	190.333	0	4.66667	0	0.333333
2014BGallo1	2014	300	Gallo	24.4652	-110.387	Niparajá	2014-11-13	Warm	Sustainable	0	57	0.333333	0	0	0	0	0	0	0	0	4.33333	0	0	3.33333	0	0	0.333333	1.66667	0	29.3333	3	0	0	0	0	0	0	0	0	0	0	0	0	0	0	0	0	0	0
2014BIslotes1	2014	360	Islotes	24.5994	-110.4	Niparajá	2014-11-13	Warm	Restricted	0	18.6111	0	0	0	0	0	0	0	0	0	2.5	0	0	1.94444	0	0.277778	0.277778	0.555556	0	110.278	0	7.5	0	0	0	0	0	0	0	1.11111	0	0	0	0	0	0	0	0	2.5
2014BIslotes2	2014	360	Islotes	24.5994	-110.4	Niparajá	2014-11-13	Warm	Restricted	0	3.05556	0	0	0	0	0.833333	0	0.277778	0	0	5	0	0	2.77778	0	13.8889	0.833333	0	0	120.278	0	1.94444	0	0	0	0	0	0	0	0.555556	0	0	0	0	0	0	0.555556	0	0.277778
2014BPailebote1	2014	300	Pailebote	24.5051	-110.307	Niparajá	2014-11-14	Warm	Sustainable	0	20.3333	0	0	0	0	0	0	1.33333	0	0	4.33333	0	0	4	0	0	0.666667	0	0	47	0	2	0	0	0	3.33333	0	0	0	0	0	0	0	0	91.6667	0	0	0	0
2014BPailebote2	2014	300	Pailebote	24.5051	-110.307	Niparajá	2014-11-14	Warm	Sustainable	0	0.333333	0	0	0	0	0	0	0.333333	0	1.33333	5.33333	0	0	6.33333	0	0	1.33333	0	0	86	0	3	0	0	0	0	0	0	0	0.333333	0	0	0	0	0	0	0	0	7
2014BPunta_Lobos1	2014	300	Punta_Lobos	24.472	-110.288	Niparajá	2014-11-14	Warm	Restricted	0	15.3333	0	0	0	0	0.333333	0	0	0	0	2.33333	0	0	3	0	0	0.333333	0	0	19.3333	33.3333	7	0	0	0	2	0	0	0	0.333333	0	0	0	0	0	0	0	0	2.66667
2014BPunta_Lobos2	2014	300	Punta_Lobos	24.472	-110.288	Niparajá	2014-11-15	Warm	Restricted	0	4	0	0	0	0.333333	0	0	0.333333	0	0	4	0	0	2	0	0	2.66667	0	0	8.33333	0	0.333333	0	0	0	3.66667	0	0	0	0.666667	0	0	0	0	0	0	0	0	0.333333
2014BSan_Gabriel1	2014	300	San_Gabriel	24.4301	-110.364	Niparajá	2014-11-15	Warm	Restricted	0	42	0.333333	0	0.666667	0	0	0	0	0	0	0	0	0	2.33333	0	0	0	1	0	33.3333	0	0	0	0	0	0	0	0	0	0.666667	0.333333	0	0	0	0	0	13.3333	0	0.333333
2014BSwanny1	2014	300	Swanny	24.392	-110.306	Niparajá	2014-11-15	Warm	Traditional	0	51	0	0	0	0	0	0	0	0	1.33333	5	0	0	7.33333	0	0	2	0.666667	0	0	0	8.66667	0	0	0	3.33333	0	0	0	1	1.33333	0	0	0	21.6667	0	0	0	0
2014BTijeretas1	2014	300	Tijeretas	24.5713	-110.414	Niparajá	2014-11-15	Warm	Traditional	0	60.6667	0.333333	0	0	0	0	0	0.333333	0	0.333333	1.66667	0	0	1	0	0	2.66667	0.333333	0	141.667	0	1.33333	0	0	0	0	0	0	0	2	0	0	0	0	0	0	0	0	1.33333
2015ABajito1	2015	360	Bajito	24.5967	-110.408	CONANP/PROMOBI/IGCBCS/003/2015	2015-06-10	Cold	Traditional	0	0	0	0	0	0.555556	0	0	0.277778	0	26.1111	5	0	0	5	0	0	0.277778	0	0	108.333	0	15	0	0	0	0	0	0	0	5	0	0	0	0	0	0	0	0	0.833333
2015ABallena1	2015	300	Ballena	24.4797	-110.407	CONANP/PROMOBI/IGCBCS/003/2015	2015-06-10	Cold	Sustainable	0	58.6667	0	0	0	0	0	0	0	0	0	2.33333	0	0	7.66667	0	0	0	0	0	131.667	7.33333	0.333333	0	0	0	0	0	0	0	1	0.333333	0	0	0.666667	133.667	0	0	0	0.333333
2015ABallena2	2015	300	Ballena	24.4797	-110.407	CONANP/PROMOBI/IGCBCS/003/2015	2015-06-11	Cold	Sustainable	0	13	0	0	0	0.333333	0	0	0	0	0.333333	3.66667	0	0	5.66667	100	0	1.66667	0.333333	0	45	55.6667	0	0	0	0	0	0	0	0	0	0.666667	0	0	0	0.333333	0	0	0	1
2015ABonanza1	2015	300	Bonanza	24.4552	-110.29	CONANP/PROMOBI/IGCBCS/003/2015	2015-06-11	Cold	Restricted	0	0	0	0	0.333333	0	1.33333	0	0	0	1	6.33333	0	0	7.33333	0	0	0.333333	0.666667	0	10	0	4.33333	0	0	0	0.666667	0	0	0	2.33333	0	0	0	0	0	0	0.666667	0	3.66667
2015ACardonal1	2015	300	Cardonal	24.537	-110.399	CONANP/PROMOBI/IGCBCS/003/2015	2015-06-11	Cold	Sustainable	0	46	0	0	0.333333	0	0	0	0.666667	0	0	2.66667	0	0	6.66667	0	0	0.333333	0	0	28.3333	7.33333	0	0	0	0	0	0	0	0	0	0	0	0	0	216	0	0	0	0
2015AGallo1	2015	300	Gallo	24.4652	-110.387	CONANP/PROMOBI/IGCBCS/003/2015	2015-06-11	Cold	Sustainable	0	109	0	0	0	0	0	0	0	0	1	5	1.33333	0	9.66667	0	0	2	1	0	39.3333	39.6667	0.333333	0	0.333333	0	0	0	0	0	0.333333	0	0	0	0	0	0	0.333333	0	1.33333
2015AIslotes1	2015	240	Islotes	24.5994	-110.4	CONANP/PROMOBI/IGCBCS/003/2015	2015-06-12	Cold	Restricted	0	32.9167	0	0	0	0	0	0	0.416667	0	5	0.833333	0	0	6.25	0	12.5	0	0.416667	0	189.583	0	3.33333	0.416667	0	0	0	0	0	0	2.08333	0	0	0	0	0	0	0	0	0.416667
2015AIslotes2	2015	300	Islotes	24.5994	-110.4	CONANP/PROMOBI/IGCBCS/003/2015	2015-06-12	Cold	Restricted	0	0	0	0	0	0.666667	0	0	0.666667	0	0.666667	3.33333	0	0	7	0	1.33333	0	0	0	170.333	4.66667	5.33333	0.333333	0	0	0.333333	0	0	0	2	0	0	0	0	0	0	0	0	0.333333
2015APailebote1	2015	300	Pailebote	24.5051	-110.307	CONANP/PROMOBI/IGCBCS/003/2015	2015-06-12	Cold	Sustainable	0	12.3333	0.666667	0	0	0	0	0	0	0	0	5.33333	0	0	6.33333	0	0	1.66667	0	0	45	0	1.66667	0	0	0	0	0	0	0	0.666667	3	0	0	0	70.3333	0	0	0	0.333333
2015APailebote2	2015	300	Pailebote	24.5051	-110.307	CONANP/PROMOBI/IGCBCS/003/2015	2015-06-12	Cold	Sustainable	0	7.66667	0	0	0	0.333333	0	0	0	0	0.333333	5	0	0	5	4.66667	0	0	0	0	20	0.333333	1	0	0	0	0.666667	0	0	0	0.333333	0	0	0	0	1.33333	0	1.66667	0	0
2015APunta_Lobos1	2015	300	Punta_Lobos	24.472	-110.288	CONANP/PROMOBI/IGCBCS/003/2015	2015-06-12	Cold	Restricted	0	0	0	0	0	0.666667	0	0	1.33333	0	0	16.3333	0	0	7.33333	0	0	2.33333	0	0	24.6667	0	9.33333	0	0	0	0.666667	0	0	0	1.33333	0	0	0	0	0	0	0	0	0.666667
2015APunta_Lobos2	2015	300	Punta_Lobos	24.472	-110.288	CONANP/PROMOBI/IGCBCS/003/2015	2015-06-12	Cold	Restricted	0	0	0	0	0	0	0	0	0	0	0.666667	2.66667	0	0	2.33333	0	0	0.333333	0	0	6.66667	0	7.33333	0	0	0	0.666667	0	0	0	0.333333	0.666667	0	0	0	0	0	0	0	1
2015ASan_Gabriel1	2015	300	San_Gabriel	24.4301	-110.364	CONANP/PROMOBI/IGCBCS/003/2015	2015-06-13	Cold	Restricted	0	56	0.333333	0	0	0	0	0	0	0	0	0.666667	0	0	0	0	0	0	0	0	0	0	0.333333	0	0	0	0	0	0	0	0	0	0	0	13.3333	82	0	0	0.666667	0
2015ASwanny1	2015	300	Swanny	24.392	-110.306	CONANP/PROMOBI/IGCBCS/003/2015	2015-06-13	Cold	Traditional	0	24	0	0	0	0	0	0	0	0	2.66667	3.33333	0	0	3.66667	0	0	0	0	0	0	0	3.66667	0	0	0	0	0	0	0	1.66667	0.333333	0	0	1.66667	220.667	0	0	0	5.33333
2015ATijeretas1	2015	300	Tijeretas	24.5713	-110.414	CONANP/PROMOBI/IGCBCS/003/2015	2015-06-13	Cold	Traditional	0	29.3333	0	0	0	0	0	0	0	0	0.333333	3.66667	0	0	6.33333	0	0	0.666667	0.666667	0	331.667	0	8.66667	0	0	0	0	0	0	0	1	0	0	0	0	0	0	0	0	0
2015BBajito1	2015	300	Bajito	24.5967	-110.408	CONANP/PROMOBI/IGCBCS/003/2015	2015-10-28	Warm	Traditional	0	0	0	0	0	0	0	0	1.33333	0	0.666667	3.33333	0	0	4.66667	0	0	0.333333	0.666667	0	31.3333	0.666667	10.6667	0	0	0	0.666667	0	0	0	1	0.333333	0	0	0	0	0	0	0	0.333333
2015BBallena1	2015	300	Ballena	24.4797	-110.407	CONANP/PROMOBI/IGCBCS/003/2015	2015-10-28	Warm	Sustainable	0	57.3333	0	0	0	0	0	0	0	0	1	1.33333	0	0	6.66667	0	0	5.66667	0.666667	0	6.66667	12.6667	0	0	0	0	0	0	0	0	0	0	0	0	0	0.333333	0	0.333333	0	1
2015BBallena2	2015	300	Ballena	24.4797	-110.407	CONANP/PROMOBI/IGCBCS/003/2015	2015-10-29	Warm	Sustainable	0	47.3333	0	0	0.333333	0	0.666667	0	0	0	0	4.33333	0	0	5.33333	0	0	2.66667	2.33333	0	6.33333	36	4	0	0	0	0.333333	0	0	0	1	0	0	0	0	18.6667	0	1	0	1.66667
2015BBonanza1	2015	300	Bonanza	24.4552	-110.29	CONANP/PROMOBI/IGCBCS/003/2015	2015-10-29	Warm	Restricted	0	10.6667	0	0	0	0	0.333333	0	0	0	1.33333	3.66667	0	0	5	0	0	1.66667	2	0	21.6667	0	2	0	0	0	0	0	0	0	2	0	0	0	0	0	0	51.3333	9.33333	1.33333
2015BCardonal1	2015	240	Cardonal	24.537	-110.399	CONANP/PROMOBI/IGCBCS/003/2015	2015-10-29	Warm	Sustainable	0	22.0833	0	0	0	0	1.66667	0	0	0	0	3.33333	0	0	7.91667	0	0	1.66667	0.416667	0	85.8333	8.33333	0.416667	0	0	0	0	0	0	0	0.416667	0	0	0	0	2.5	0	27.5	0	0
2015BGallo1	2015	240	Gallo	24.4652	-110.387	CONANP/PROMOBI/IGCBCS/003/2015	2015-10-30	Warm	Sustainable	0	138.75	0	0	0	0	0	0	0.416667	0	3.33333	2.5	0	0	4.58333	0	0	0.416667	0	0	221.667	0.833333	0	0	0	0	0	0	0	0	0	0	0	0	0	0	0	0	0	0.833333
2015BIslotes1	2015	300	Islotes	24.5994	-110.4	CONANP/PROMOBI/IGCBCS/003/2015	2015-10-30	Warm	Restricted	0	6.66667	0	0	0	0.333333	0	0	0	0	0.666667	2	0	0	3	0	0	0.333333	0.666667	0	104	0	14.6667	0.333333	1	0	0	0	0	0	1	0.666667	0	0	0	0	0	0	0	1.33333
2015BPailebote1	2015	300	Pailebote	24.5051	-110.307	CONANP/PROMOBI/IGCBCS/003/2015	2015-10-30	Warm	Sustainable	0	12.6667	0	0	0	0	0.666667	0	0.666667	0	0	2.66667	0	0	3.66667	0	0	1.33333	0	0	48	0	0.666667	0	0	0	0	0	0	0	0	0	0	0	0	44.3333	0	13.3333	0	0
2015BPailebote2	2015	300	Pailebote	24.5051	-110.307	CONANP/PROMOBI/IGCBCS/003/2015	2015-10-30	Warm	Sustainable	0	2.33333	6.33333	0	0	0	3.33333	0	0	0	0	5.33333	0	0	4.33333	0	0	1	1.33333	0	59.3333	1.66667	5	0	0	0	1.66667	0	0	0	0.666667	0	0	0	0	31.3333	0	0	0	0
2015BPunta_Lobos1	2015	300	Punta_Lobos	24.472	-110.288	CONANP/PROMOBI/IGCBCS/003/2015	2015-10-30	Warm	Restricted	0	15	1.33333	0	0	0	0	0	0	0.666667	1.66667	1.66667	0	0	4	0	0	0.333333	0	0	32	0	2.66667	0.333333	0	0	0	0	0	0	1	1	0	0	0	0	0	0	0	0.333333
2015BPunta_Lobos2	2015	300	Punta_Lobos	24.472	-110.288	CONANP/PROMOBI/IGCBCS/003/2015	2015-10-30	Warm	Restricted	0	9	0	0	0	0.333333	0.666667	0	0	0	0	4	0	0	6.66667	0	0	2.66667	0	0	15	5.33333	0.333333	0	0.333333	0	2.66667	0	0	0	1	0.666667	0	0	0	0	0	0	0	0.333333
2015BSan_Gabriel1	2015	300	San_Gabriel	24.4301	-110.364	CONANP/PROMOBI/IGCBCS/003/2015	2015-10-31	Warm	Restricted	0	52.3333	0	0	1	0.333333	0	0	0	0	0	0.666667	0	0	1.66667	0	0	0.333333	1.33333	0	8.33333	0	0.333333	0	0	0	0	0	0	0	0	0.333333	0	0	0	0	0	0	0	0
2015BSwanny1	2015	300	Swanny	24.392	-110.306	CONANP/PROMOBI/IGCBCS/003/2015	2015-10-31	Warm	Traditional	0	0	0	0	0	2.66667	0	0	0	0	1.66667	2.66667	0	0	9	0	0	1.66667	0.333333	0	2.33333	0	24	0	0	0	1.33333	0	0	0	2.66667	0.333333	0	0	0	0	0	0	0	11.3333
2015BTijeretas1	2015	300	Tijeretas	24.5713	-110.414	CONANP/PROMOBI/IGCBCS/003/2015	2015-10-31	Warm	Traditional	0	12	0	0	0	0	0	0	0.333333	0	0.333333	2.66667	0	0	8.66667	0	0	2.66667	0	0	73	1	16	0	0	0	0	0	0	0	0	0	0	0	0	0	0	0	0	1.66667
2016ABajito1	2016	300	Bajito	24.5967	-110.408	CONANP/PROMANP/MB/DRPBCPN/02/2016	2016-06-15	Cold	Traditional	0	0	0	0	0	0	0.333333	0	0.666667	0	25.6667	4.33333	0	0	4.66667	26.6667	0	1	0	0	83	0	9.66667	0	0	0	0.333333	0	0	0	3.33333	0	0	0	0	0	0	0.333333	0	0.333333
2016ABallena1	2016	300	Ballena	24.4797	-110.407	CONANP/PROMANP/MB/DRPBCPN/02/2016	2016-06-15	Cold	Sustainable	0	15.6667	0	0	0	0	0	0	0	0	0.333333	2	0	0	10	0	0	0.333333	0.333333	0	81.6667	37.3333	0	0	0	0	0	0	0	0	0	0	0	0	0	13	0	0	0	0
2016ABallena2	2016	300	Ballena	24.4797	-110.407	CONANP/PROMANP/MB/DRPBCPN/02/2016	2016-06-16	Cold	Sustainable	0	15.3333	0	0	0	0.666667	0	0	0	0	0.666667	4.33333	0	0	8.33333	6.66667	0	0.666667	1.33333	0	0	36.6667	0	0	0	0	0	0.333333	0	0	0.666667	0	0	0	0	35.6667	0	0	0	0
2016ABonanza1	2016	300	Bonanza	24.4552	-110.29	CONANP/PROMANP/MB/DRPBCPN/02/2016	2016-06-16	Cold	Restricted	0	112	0	0	0	0	0	0	0	0	1	2.33333	0	0	8.66667	0	0	0.333333	0.666667	0	0	0	3	0	0	0	0.333333	0	0	0	2.33333	0	0	0	0	0	0	0	0	3
2016ACardonal1	2016	300	Cardonal	24.537	-110.399	CONANP/PROMANP/MB/DRPBCPN/02/2016	2016-06-16	Cold	Sustainable	0	55.3333	0	0	0	0	0	0	0	0	0	4.33333	0	0	4.33333	0	0	0	1.33333	0	4	3.66667	0	0	0	0	0	0	0	0	0	0	0	0	0	36.3333	0	3.33333	0.333333	0.333333
2016AGallo1	2016	300	Gallo	24.4652	-110.387	CONANP/PROMANP/MB/DRPBCPN/02/2016	2016-06-16	Cold	Sustainable	0	77.6667	0	0	0	0	0	0	0	0	29.6667	2.33333	0	0	7.66667	0	0.333333	0	2	0	20	4	0.333333	0	0	0	0.666667	0	0	0	0.333333	0	0	0	0	0	0	0	0	0.333333
2016AIslotes1	2016	360	Islotes	24.5994	-110.4	CONANP/PROMANP/MB/DRPBCPN/02/2016	2016-06-17	Cold	Restricted	0	7.5	0	0	0	0	0	0	0	0	44.7222	2.77778	0	0	3.33333	83.3333	0	0.555556	0	0	91.9444	0	3.05556	0	0	0	0	0	0	0	0	0	0	0	0	0	0	0	0	0.555556
2016AIslotes2	2016	300	Islotes	24.5994	-110.4	CONANP/PROMANP/MB/DRPBCPN/02/2016	2016-06-17	Cold	Restricted	0	0	0	0	0	0	0	0	0	0	0.333333	7.66667	0	0	4.33333	0	0	0	0	0	72	23.3333	8	0	0	0	0	0	0	0	0.333333	0	0	0	0	0	0	0	0	3.66667
2016APailebote1	2016	300	Pailebote	24.5051	-110.307	CONANP/PROMANP/MB/DRPBCPN/02/2016	2016-06-17	Cold	Sustainable	0	22	0	0	0	0.333333	0	0	0	0	0	3	0	0	5.33333	0	0	1	0	0	20	0	1.33333	0	0	0	0	0	0	0	0	1	0	0	0	17.6667	0	0	0	0
2016APailebote2	2016	300	Pailebote	24.5051	-110.307	CONANP/PROMANP/MB/DRPBCPN/02/2016	2016-06-17	Cold	Sustainable	0	0	0	0	0	0	0	0	0	0	0	6.66667	0	0	4	13.3333	0	0.666667	0.333333	0	10	0.333333	2.66667	0	0	0	0.333333	0	0	0	0.666667	0	0	0	0	0	0	0	0	1.66667
2016APunta_Lobos1	2016	300	Punta_Lobos	24.472	-110.288	CONANP/PROMANP/MB/DRPBCPN/02/2016	2016-06-17	Cold	Restricted	0	2.66667	0	0	0	0	0	0	1	1	0	4	0	0	7.66667	0	0	0	0	0	24	0	4	0	0	0	0	0	0	0	0	0.333333	0	0	0	0	0	0	0	2
2016APunta_Lobos2	2016	300	Punta_Lobos	24.472	-110.288	CONANP/PROMANP/MB/DRPBCPN/02/2016	2016-06-18	Cold	Restricted	0	0	0	0	0	0	0	0	0	0	0.333333	1.33333	0	0	3.33333	0	0	0	0	0	0	0	1	0	0	0	1	0	0	0	0	0	0	0	0	0	0	9.33333	0	1.33333
2016ASan_Gabriel1	2016	300	San_Gabriel	24.4301	-110.364	CONANP/PROMANP/MB/DRPBCPN/02/2016	2016-06-18	Cold	Restricted	0	25.6667	0	0	0	0	0	0	0	0	0	0.666667	0	0	0	0	0	0.333333	0	0	0	0	0	0	0	0	0	0	0	0	0	0	0	0	0	195.667	0	0	0.333333	0
2016ASwanny1	2016	300	Swanny	24.392	-110.306	CONANP/PROMANP/MB/DRPBCPN/02/2016	2016-06-18	Cold	Traditional	0	32	0	0	0	1.66667	0.333333	0	0	0	2.66667	4	0	0	9	0	0	2	0	0	0	0	9	0	0	0	2.33333	0.333333	0	0	1.33333	0.666667	0	0	13.3333	166	0	0	0	1.33333
2016ATijeretas1	2016	240	Tijeretas	24.5713	-110.414	CONANP/PROMANP/MB/DRPBCPN/02/2016	2016-06-18	Cold	Traditional	0	9.16667	0	0	0	0	0	0	0	0	0.833333	4.16667	0	0	0.416667	0	0	0.833333	1.66667	0	109.583	0	0	0	0	0	0	0	0	0	2.91667	0	0	0	0	0	0	0	0	0
2016BBajito1	2016	300	Bajito	24.5967	-110.408	CONANP/PROMANP/MB/DRPBCPN/02/2016	2016-11-03	Warm	Traditional	0	0	0	0	0	0.333333	0	0	0.333333	0	0	4.66667	0	0	9	0	0	0	0	0	0	2.66667	50.6667	0.666667	0	0	0	0	0	0	2.33333	0	0	0	0	0	0	0	0	0
2016BBallena1	2016	300	Ballena	24.4797	-110.407	CONANP/PROMANP/MB/DRPBCPN/02/2016	2016-11-04	Warm	Sustainable	0	52	0	0	0	0.333333	1	0	1.66667	0.666667	1	1.66667	0	0	15.3333	0	0	0.333333	0	0	93.3333	25	0.333333	0	0.666667	0	0	0	0	0	0	0.333333	0	0	0	0	0	0	0	0
2016BBallena2	2016	300	Ballena	24.4797	-110.407	CONANP/PROMANP/MB/DRPBCPN/02/2016	2016-11-04	Warm	Sustainable	0	12.6667	0	0	0	0	0	0	0	0	0	3	0	0	12.3333	0	0	2.33333	1	0	8	32	0	0	2	0	1	0	0	0	0.333333	0	0	0	0	205.333	0	0	0	0
2016BBonanza1	2016	300	Bonanza	24.4552	-110.29	CONANP/PROMANP/MB/DRPBCPN/02/2016	2016-11-04	Warm	Restricted	0	161.333	0	0	0	3	0	0	0	0	0.333333	3	0	0	7.33333	0	0	2.66667	1.66667	0	0	0	4	0	0	0	0	0	0	0	3.33333	0	0	0	0	0.333333	0	0.333333	0	0
2016BCardonal1	2016	300	Cardonal	24.537	-110.399	CONANP/PROMANP/MB/DRPBCPN/02/2016	2016-11-04	Warm	Sustainable	0	100.333	0	0	0	0	0	0	0	0.333333	0	2.66667	0	0	5.33333	0	0	0	0	0	66.6667	1	0	0	0	0	0	0	0	0	0	0	0	0	0	84.6667	0	15	0	0
2016BGallo1	2016	300	Gallo	24.4652	-110.387	CONANP/PROMANP/MB/DRPBCPN/02/2016	2016-11-04	Warm	Sustainable	0	106.333	0	0	5	0	0	0	0	0	0.333333	5.66667	0	0	11	0	0	0	0.666667	0	0	1	0	0	0	0	0	0	0	0	0.333333	0	0	0	0	280	0	0	0	0.666667
2016BIslotes1	2016	300	Islotes	24.5994	-110.4	CONANP/PROMANP/MB/DRPBCPN/02/2016	2016-11-05	Warm	Restricted	0	0	0	0	0	0.666667	0	0	0	0	0	1	0	0	3	0	0	0	0.333333	0	161	0	12.3333	0	9	0	0.333333	0	0	0	0.666667	0	0	0	0	0.333333	0	2.33333	0	2.33333
2016BIslotes2	2016	300	Islotes	24.5994	-110.4	CONANP/PROMANP/MB/DRPBCPN/02/2016	2016-11-05	Warm	Restricted	0	0	0	0	0	0	0	0	1	0	0	4.66667	0	0	8.66667	0	0	2.33333	0	0	174.667	15.6667	7	0	5.66667	0	0.333333	0	0	0	1.66667	0	0	0	0	0	0	0	0	1
2016BPailebote1	2016	300	Pailebote	24.5051	-110.307	CONANP/PROMANP/MB/DRPBCPN/02/2016	2016-11-05	Warm	Sustainable	0	47.3333	0	0	0	0	0	0	1.33333	1	0	5	0	0	3.66667	0	0	1.66667	0	0	82.6667	0	3.33333	0	0	0	0	0	0	0	1.33333	0	0	0	0	94.6667	0	18	0	0
2016BPailebote2	2016	300	Pailebote	24.5051	-110.307	CONANP/PROMANP/MB/DRPBCPN/02/2016	2016-11-06	Warm	Sustainable	0	2.33333	0	0	1	0	0	0	1	0.666667	0	6	0	0	6	0	0	1.66667	0.666667	0	38.3333	0	3	0	0	0	1.66667	0	0	0	0.333333	0	0	0	0	8.33333	0	0	0	0.333333
2016BPunta_Lobos1	2016	300	Punta_Lobos	24.472	-110.288	CONANP/PROMANP/MB/DRPBCPN/02/2016	2016-11-06	Warm	Restricted	0	34.6667	0	0	0	0	0	0	0	0	0	2.66667	0	0	6	0	0	1	3	0	0	0	5.66667	0	0	0	2	0	0	0	0.333333	0	0	0	0	0	0	0.333333	0	1
2016BPunta_Lobos2	2016	300	Punta_Lobos	24.472	-110.288	CONANP/PROMANP/MB/DRPBCPN/02/2016	2016-11-06	Warm	Restricted	0	29.3333	0.333333	0	0	0	0	0	1.33333	0	1.66667	3.33333	0	0	2.66667	0	0	1	0.666667	0	0	0	0	0	0	0	3.33333	0	0	0	1.66667	0.333333	0	0	0	0	0.333333	1	0	0.666667
2016BSan_Gabriel1	2016	300	San_Gabriel	24.4301	-110.364	CONANP/PROMANP/MB/DRPBCPN/02/2016	2016-11-06	Warm	Restricted	0	115.667	0	0	2	0.333333	0	0	0	0	0	0.333333	0	0	1.66667	0	0	0	0	0	10	0	0	0	0.333333	0	0	0	0	0	0	0	0	0	0	0	0	0.333333	0	0
2016BSwanny1	2016	300	Swanny	24.392	-110.306	CONANP/PROMANP/MB/DRPBCPN/02/2016	2016-11-06	Warm	Traditional	0	101	0	0	0	5.33333	0	0	0	0	0	5.33333	0	0	14.3333	0	0	1.33333	0	0	6.66667	0	46.3333	0	0	0	2	0	0	0	1.66667	0.333333	0	0	0	23.3333	0	0	0	1.66667
2016BTijeretas1	2016	300	Tijeretas	24.5713	-110.414	CONANP/PROMANP/MB/DRPBCPN/02/2016	2016-11-06	Warm	Traditional	0	5	0	0	0	0	0	0	0.333333	0	4	5	0	0	4	0	0	1	1	0	66.6667	12.6667	14	0	0	0	0.333333	0	0	0	0.666667	0	0	0	0	0	0	0.333333	0	0
2017ABajito1	2017	180	Bajito	24.5967	-110.408	Niparajá	2017-06-07	Cold	Traditional	0	0	0	0	0	0	1.11111	0	0.555556	0	0	2.22222	0	0	3.88889	1.11111	0	0	0	0	16.6667	557.222	20	0	0	0	0	0	0	0	5.55556	0	0	0	0	0	0	0	0	1.11111
2017ABonanza1	2017	300	Bonanza	24.4552	-110.29	Niparajá	2017-06-07	Cold	Restricted	0	0	0	0	0	0	0	0	0	0	0	1.33333	0	0	13.6667	0	0	0.666667	0.666667	0	1.33333	0	6.33333	0	0	0	0.333333	0	0	0	1.66667	0	0	0	0	0	0	2	0	1
2017ACardonal1	2017	300	Cardonal	24.537	-110.399	Niparajá	2017-06-08	Cold	Sustainable	0	68.3333	0	0	0	0	0	0	0	0	0	3.66667	0	0	10	0	0	0	0.666667	0	7.33333	6.66667	0.666667	0	0.666667	0	0	0	0	0	0	0	0	0	1.66667	92	0	0	0	1
2017AGallo1	2017	300	Gallo	24.4652	-110.387	Niparajá	2017-06-09	Cold	Sustainable	0	85	0	0	0	0	0	0	0	0	21.3333	2	0	0	6.66667	0	0	0.666667	0.666667	0	23.3333	34	0	0	0.666667	0	0	0	0	0	0.333333	0	0	0	0	110	0	0	0	1.33333
2017AIslotes2	2017	300	Islotes	24.5994	-110.4	Niparajá	2017-06-09	Cold	Restricted	0	0	0	0	0	0	0.666667	0	0.333333	0	0	6	0	0	2	0	0	0.333333	0	0	134.667	0.333333	7	0	8.66667	0	0.333333	0	0	0	2.33333	0	0.333333	0	0	0	0	0	0	2.66667
2017APailebote2	2017	300	Pailebote	24.5051	-110.307	Niparajá	2017-06-22	Cold	Sustainable	0	0.666667	0	0	0.333333	0	3	0	0	0	0	7	0	0	3.33333	0	0	1.33333	1.33333	0	3.66667	0	1.33333	0	0	0	0.333333	0	0	0	0.666667	0	0	0	0	0	0	0	0	1
2017APunta_Lobos1	2017	300	Punta_Lobos	24.472	-110.288	Niparajá	2017-06-23	Cold	Restricted	0	19.3333	0	0	0.666667	0	0	0	0.333333	0.333333	0	3.66667	0	0	4	0	0	0.333333	0	0	28	0	0.666667	0	0.666667	0	0.666667	0	0	0	1.33333	0	0	0	0	0	0	0	0	0
2017ASan_Gabriel1	2017	300	San_Gabriel	24.4301	-110.364	Niparajá	2017-07-04	Cold	Restricted	0	18.3333	0	0	0	0.333333	0	0	0	0	0	0	0	0	1.66667	0	0	0	0	0	4	0	1.33333	0	0	0	0	0	0	0	0.333333	0	0	0	82.3333	236.333	0	6.66667	173	0.333333
2017BBajito1	2017	300	Bajito	24.5967	-110.408	Niparajá	2017-11-02	Warm	Traditional	0	0	0	0	0	0.666667	0	0	0	0	0.333333	3	0	0	2.66667	0	0	0.666667	6.66667	0	98.3333	0	34	0	0	0	0.666667	0	0	0	3	26.6667	0	0	0	0	0	0	0	0
2017BBallena1	2017	300	Ballena	24.4797	-110.407	Niparajá	2017-11-02	Warm	Sustainable	0	42.3333	0	0	0	0	2	0	0.333333	1.33333	1	0.666667	0	0	4.66667	0	0	0.333333	1	0	101.667	62.6667	0	0	1.33333	0	0	0	0	0	0	0	0	0	0	19	0	0	0	0
2017BBallena2	2017	300	Ballena	24.4797	-110.407	Niparajá	2017-11-02	Warm	Sustainable	0	15	0	0	0	0.666667	0.333333	0	0	0	0	2	0	0	3.33333	0	0	3.33333	0.333333	0	11	126.667	0	0	0.666667	0	1.33333	0	0	0	0	0.333333	0	0	0	62.3333	0	1.33333	0	0.666667
2017BBonanza1	2017	300	Bonanza	24.4552	-110.29	Niparajá	2017-11-02	Warm	Restricted	0	165	1	0	1.33333	2	0	0	0	0	0	2.66667	0	0	2	0	0	1.66667	2	0	1	0	1.33333	0	0	0	0.333333	0	0	0	2	0.666667	0	0	0	0	0	0	0	0.666667
2017BCardonal1	2017	300	Cardonal	24.537	-110.399	Niparajá	2017-11-03	Warm	Sustainable	0	48	0	0	0	0	0	0	0	0	0.333333	5.66667	0	0	3.66667	0	0	1.66667	1	0	18.6667	6.66667	0.666667	0	1.33333	0	0	0	0	0	0.666667	1	0	0	0	162.667	0	0	0	0
2017BGallo1	2017	300	Gallo	24.4652	-110.387	Niparajá	2017-11-03	Warm	Sustainable	0	75.6667	0.666667	0	4.66667	0.333333	0	0	0	0	1.33333	3	0.333333	0	6.66667	0	0	1	0.666667	0	67	0.666667	0	0	1	0	0	0	0	0	0.333333	0	0	0	0	59.3333	0	0	0	0.333333
2017BIslotes1	2017	300	Islotes	24.5994	-110.4	Niparajá	2017-11-03	Warm	Restricted	0	0	0	0	0	0	0	0	0.666667	0	0.333333	1.33333	0	0	1.33333	0	0	0.666667	0	0	113.333	22.6667	4.33333	0	3	0	0.333333	0	0	0	1	0	0	0	0	0	0	0	0	1
2017BIslotes2	2017	300	Islotes	24.5994	-110.4	Niparajá	2017-11-03	Warm	Restricted	0	0	0	0	0	0	1	0	0	0	0.666667	4.33333	0	0	2	0	0	1.66667	0.666667	0	131.667	0.333333	2.66667	0.333333	6	0	2	0	0	0	3.66667	0.333333	0	0	0	0	0	0	0	0
2017BPailebote1	2017	300	Pailebote	24.5051	-110.307	Niparajá	2017-11-03	Warm	Sustainable	0	30	0	0	0.333333	0	0	0	1	0.666667	0	1	0	0	5.33333	0	0	1.66667	0	0	141.333	0	0	0	0.666667	0	0	0	0	0	0.666667	0	0	0	0	33.3333	0	0.333333	0	0
2017BPunta_Lobos1	2017	300	Punta_Lobos	24.472	-110.288	Niparajá	2017-11-03	Warm	Restricted	0	10	0	0	0	0.333333	1	0	0.666667	0	0	6	0	0	6.33333	1	0	5	0	0	66.6667	0	2.66667	0	0	0	0.333333	0	0	0	1.33333	0	0	0	0	0	0	1	0	0
2017BSan_Gabriel1	2017	300	San_Gabriel	24.4301	-110.364	Niparajá	2017-11-04	Warm	Restricted	0	43.3333	0.666667	0	0	0	0	0	0	0	0	0	0	0	0.666667	0	0	0.333333	20.3333	0	10.3333	0	0	0	0	0	0	0	0	0	0.333333	0	0	0	0	32.6667	0	9.66667	0	0.666667
2017BSwanny1	2017	300	Swanny	24.392	-110.306	Niparajá	2017-11-04	Warm	Traditional	0	90	0	0	0	1.33333	0	0	0	0	0.333333	2.33333	0	0	7	0	0	0.666667	0.333333	0	8.33333	0	16	0	0	0	0.333333	0	0	0	3.66667	0.333333	0	0	0	70	0	19	0	0
2017BTijeretas1	2017	300	Tijeretas	24.5713	-110.414	Niparajá	2017-11-04	Warm	Traditional	0	90.3333	0	0	0	0	0.333333	0	0	0	0	11.3333	0	0	4.66667	0	0	2.66667	1	0	140	18.3333	4.66667	0	2.33333	0	0.333333	0	0	0	1	0	0	0	0	0	0	0	0	1.33333
[truncated: 61 more columns]

## Sheet: D) Biomass (g by 100m2)
Dive	Year	Area_monitored_m2	Site	N_coord	W_coord	Monitoring_Program	Date	Season	Use	Abudefduf_declivifrons	Abudefduf_troschelii	Acanthurus_nigricans	Acanthurus_triostegus	Acanthurus_xanthopterus	Alphestes_immaculatus	Anisotremus_interruptus	Anisotremus_taeniatus	Arothron_meleagris	Aulostomus_chinensis	Balistes_polylepis	Bodianus_diplotaenia	Calamus_brachysomus	Canthidermis_maculata	Canthigaster_punctatissima	Caranx_spp	Carcharhinus_limbatus	Cephalopholis_panamensis	Chaetodon_humeralis	Chanos_chanos	Chromis_atrilobata	Chromis_limbaughi	Cirrhitichthys_oxycephalus	Cirrhitus_rivulatus	Crocodilichthys_gracilis	Dermatolepis_dermatolepis	Diodon_holocanthus	Diodon_hystrix	Elops_affinis	Epinephelus_analogus	Epinephelus_labriformis	Fistularia_commersonii	Forcipiger_flavissimus	Girella_simplicidens	Haemulon_flaviguttatum	Haemulon_maculicauda	Haemulon_scudderii	Haemulon_sexfasciatum	Haemulon_steindachneri	Halichoeres_chierchiae
2005BBajito1	2005	400	Bajito	24.5967	-110.408	Niparajá	2005-11-22	Warm	Traditional	0	0	0	0	0	17.9382	0	0	0	0	0	187.143	0	0	35.6532	0	0	0	0	0	572.322	1.94616	138.106	0	0	0	262.245	0	0	0	0	71.6491	0	0	0	0	0	0	0	0
2005BBallena1	2005	400	Ballena	24.4797	-110.407	Niparajá	2005-11-22	Warm	Sustainable	0	619.272	0	0	0	0	0	0	75.6573	0	0	67.3714	0	0	48.7887	0	0	25.7926	2.91957	0	288.162	377.554	0	343.359	0	0	43.7075	448.922	0	0	0	119.415	0	0	0	0	0	0	0	0
2005BBonanza1	2005	400	Bonanza	24.4552	-110.29	Niparajá	2005-11-22	Warm	Restricted	0	0	0	0	0	17.9382	0	0	0	0	139.284	0	0	0	41.2827	0	0	0	0	0	40.0225	0	99.4362	114.453	0	0	87.4151	0	0	0	0	23.883	0	0	0	0	0	0	0	0
2005BCardonal1	2005	400	Cardonal	24.537	-110.399	Niparajá	2005-11-22	Warm	Sustainable	0	183.488	0	0	27.148	0	0	0	0	0	0	14.9714	0	0	41.2827	0	0	25.7926	2.91957	0	120.068	167.369	9.20706	0	0	0	43.7075	0	0	0	26.0959	0	0	0	0	0	0	0	0	6.7435
2005BGallo1	2005	400	Gallo	24.4652	-110.387	Niparajá	2005-11-22	Warm	Sustainable	0	201.327	0	0	108.592	0	0	0	0	0	139.284	82.3428	0	0	43.1592	0	0	25.7926	0	0	404.227	188.777	0	0	0	0	87.4151	0	0	0	0	0	0	0	0	0	0	0	0	0
2005BIslotes1	2005	400	Islotes	24.5994	-110.4	Niparajá	2005-11-22	Warm	Restricted	0	112.132	0	0	27.148	0	0	0	0	0	0	276.971	0	0	33.7768	0	0	0	0	0	740.417	0	95.7534	0	0	0	87.4151	0	0	0	0	71.6491	0	0	0	0	0	337.834	0	0
2005BPailebote1	2005	400	Pailebote	24.5051	-110.307	Niparajá	2005-11-22	Warm	Sustainable	0	61.1627	0	0	0	0	0	0	75.6573	0	0	59.8857	0	0	20.6414	0	0	51.5851	0	0.272465	1042.59	0	36.8282	0	0	0	43.7075	0	0	0	0	0	9.19994	0	0	0	0	0	0	0
2005BPunta_Lobos1	2005	400	Punta_Lobos	24.472	-110.288	Niparajá	2005-11-22	Warm	Restricted	0	249.748	0	0	0	0	0	0	75.6573	0	0	59.8857	0	0	37.5297	0	0	25.7926	0	0	1040.59	0	51.5595	0	0	0	305.953	0	0	0	0	95.5321	0	0	0	0	0	0	0	0
2005BSan_Gabriel1	2005	400	San_Gabriel	24.4301	-110.364	Niparajá	2005-11-22	Warm	Restricted	0	871.569	0	0	108.592	0	170.289	0	0	0	0	14.9714	0	0	56.2946	0	0	51.5851	8.75871	0	136.077	0	9.20706	0	0	0	0	0	0	0	0	71.6491	0	0	0	1632.41	0	0	0	0
2005BSwanny1	2005	400	Swanny	24.392	-110.306	Niparajá	2005-11-22	Warm	Traditional	0	206.424	0	0	0	107.629	0	0	0	0	0	97.3142	0	0	75.0595	0	0	25.7926	0	0	204.115	0	213.604	0	0	0.272	131.123	0	0	0	156.576	23.883	0	0	0	0	0	0	0	0
2005BTijeretas1	2005	200	Tijeretas	24.5713	-110.414	Niparajá	2005-11-22	Warm	Traditional	0	117.229	0	0	54.2959	0	0	0	0	0	0	29.9428	0	0	52.5416	0	0	103.17	0	0.272465	160.09	0	62.608	0	0	0	0	0	0	0	52.1918	0	0	0	0	0	0	0	0	0
2006ABajito1	2006	400	Bajito	24.5967	-110.408	Niparajá	2006-04-20	Cold	Traditional	0	0	0	0	0	17.9382	85.1443	0	0	0	487.494	366.508	0	0	45.0357	0	0	0	5.83914	0	1310.74	17.5154	478.767	114.453	0	0	611.906	0	0	0	78.2878	0	73.5995	0	0	0	0	0	0	13.487
2006ABallena1	2006	400	Ballena	24.4797	-110.407	Niparajá	2006-04-20	Cold	Sustainable	0	1577.49	0	0	0	0	0	0	0	0	1253.56	306.622	0	0	106.96	0	0	128.963	11.6783	0	204.115	110.931	25.7798	0	0	0	305.953	0	0	0	156.576	23.883	0	0	0	230.504	0	0	0	148.357
2006ABonanza1	2006	400	Bonanza	24.4552	-110.29	Niparajá	2006-04-20	Cold	Restricted	0	25.4845	8.3394	0	0	35.8764	0	0	0	0	69.642	284.165	0	0	69.43	0	0	0	0	0	40.0225	1.94616	108.643	2746.87	0	0	262.245	0	0	0	52.1918	0	0	0	0	0	0	112.611	0	13.487
2006ACardonal1	2006	400	Cardonal	24.537	-110.399	Niparajá	2006-04-20	Cold	Sustainable	0	476.559	22.2384	0.662392	190.036	17.9382	42.5721	0	0	0	69.642	243.394	0	0	142.613	0	0	51.5851	0	0	550.31	68.1154	34.9868	0	0	0	218.538	448.922	0	0	130.48	0	0	0	0	1522.95	0	3490.95	0	20.2305
2006AGallo1	2006	400	Gallo	24.4652	-110.387	Niparajá	2006-04-20	Cold	Sustainable	0	1034.67	0	0	0	17.9382	0	0	0	0	487.494	308.948	0	0	116.342	0	0	0	14.5979	0	486.274	105.092	1.84141	0	0	0	0	0	0	0	52.1918	0	18.3999	0	0	0	0	0	0	13.487
2006AIslotes1	2006	400	Islotes	24.5994	-110.4	Niparajá	2006-04-20	Cold	Restricted	0	175.843	0	0	0	17.9382	0	0	0	0	3133.89	861.29	0	0	3.75297	0	0	25.7926	23.3566	0	736.414	1.94616	147.313	0	0	0	87.4151	0	0	0	182.671	0	174.799	0	0	42.9	0	0	0	182.075
2006APailebote1	2006	400	Pailebote	24.5051	-110.307	Niparajá	2006-04-20	Cold	Sustainable	0	423.042	0	4.63674	0	17.9382	0	0	75.6573	0	0	291.651	0	0	61.9241	0	0	51.5851	0	0	678.382	19.4616	64.4494	0	0	0	218.538	0	0	0	0	0	9.19994	0	0	364.65	0	0	0	94.409
2006APunta_Lobos1	2006	400	Punta_Lobos	24.472	-110.288	Niparajá	2006-04-20	Cold	Restricted	0	186.037	16.6788	0	0	35.8764	851.443	0	0	0	0	248.554	0	0	75.0595	0	0	25.7926	17.5174	0	2205.24	29.1923	116.009	0	0	0	611.906	448.922	0	0	78.2878	0	18.3999	0	0	0	0	0	0	26.974
2006ASan_Gabriel1	2006	400	San_Gabriel	24.4301	-110.364	Niparajá	2006-04-20	Cold	Restricted	0	695.726	2.7798	0	0	161.444	0	0	0	0	487.494	190.994	0	0	61.9241	0	0	51.5851	17.5174	0	60.0338	0	22.0969	114.453	0	0	43.7075	0	0	0	0	71.6491	0	0	0	4434.04	0	1463.95	0	222.536
2006ASwanny1	2006	400	Swanny	24.392	-110.306	Niparajá	2006-04-20	Cold	Traditional	0	1159.54	0	0	0	161.444	0	0	0	0	348.21	379.154	15.7348	0	116.342	0	0	77.3777	17.5174	0	420.236	5.83847	672.115	0	0	0	655.613	0	0	0	208.767	71.6491	18.3999	0	0	9231.9	0	0	0	330.432
2006ATijeretas1	2006	200	Tijeretas	24.5713	-110.414	Niparajá	2006-04-20	Cold	Traditional	0	81.5503	0	0	0	0	0	0	0	0	417.852	386.639	0	0	67.5535	0	0	51.5851	0	0	856.482	35.0308	99.4362	228.906	0	0	0	0	0	0	156.576	0	55.1996	434.447	0	0	0	0	0	40.461
2006BBajito1	2006	400	Bajito	24.5967	-110.408	Niparajá	2006-09-05	Warm	Traditional	0	10.1938	0	0	0	35.8764	0	0	0	0	0	157.2	0	0	26.2708	0	0	0	17.5174	0	154.087	73.9539	141.789	0	0	0	262.245	0	0	0	26.0959	0	0	0	0	0	0	0	0	0
2006BBallena1	2006	400	Ballena	24.4797	-110.407	Niparajá	2006-09-05	Warm	Sustainable	0	208.973	0	0	0	17.9382	0	0	0	0	626.778	22.4571	0	0	56.2946	0	0	0	0	0	164.092	5.83847	14.7313	0	0	0	0	0	0	0	130.48	0	0	0	0	336.085	0	0	0	0
2006BBonanza1	2006	400	Bonanza	24.4552	-110.29	Niparajá	2006-09-05	Warm	Restricted	0	0	0	0	0	17.9382	0	0	0	0	208.926	0	0	0	71.3065	0	0	25.7926	0	0	0	0	86.5463	0	0	0	174.83	0	0	0	26.0959	23.883	0	0	0	0	0	1126.11	0	13.487
2006BCardonal1	2006	400	Cardonal	24.537	-110.399	Niparajá	2006-09-05	Warm	Sustainable	0	224.263	0	1.98718	54.2959	35.8764	0	0	0	0	139.284	44.9143	0	0	67.5535	0	0	25.7926	8.75871	0	174.098	21.4077	119.692	0	0	0	131.123	0	0	0	78.2878	0	0	0	0	0	0	3040.5	0	0
2006BGallo1	2006	400	Gallo	24.4652	-110.387	Niparajá	2006-09-05	Warm	Sustainable	0	407.751	0	0	0	17.9382	42.5721	0	0	0	696.42	44.9143	0	0	78.8124	0	0	25.7926	14.5979	0	232.131	75.9	11.0485	0	0	0	87.4151	0	0	0	26.0959	0	0	0	0	0	0	0	0	0
2006BIslotes1	2006	400	Islotes	24.5994	-110.4	Niparajá	2006-09-05	Warm	Restricted	0	107.035	0	0	0	0	0	0	0	0	417.852	74.8571	0	0	56.2946	0	0	0	23.3566	0	3341.88	7.78462	68.1322	0	0	0	87.4151	0	0	0	52.1918	0	0	0	0	0	0	225.222	0	0
2006BPailebote1	2006	400	Pailebote	24.5051	-110.307	Niparajá	2006-09-05	Warm	Sustainable	0	219.166	0	0	0	17.9382	0	0	0	0	278.568	164.686	0	0	28.1473	0	0	25.7926	0	0	588.331	68.1154	31.304	228.906	0	0	87.4151	0	0	0	0	23.883	0	0	0	0	0	0	0	0
2006BPunta_Lobos1	2006	400	Punta_Lobos	24.472	-110.288	Niparajá	2006-09-05	Warm	Restricted	0	81.5503	0	0	0	107.629	0	0	151.315	0	69.642	44.9143	0	0	39.4062	0	0	0	2.91957	0	396.223	13.6231	36.8282	0	0	0	262.245	0	0	0	0	0	0	0	0	0	0	0	0	40.461
2006BSan_Gabriel1	2006	400	San_Gabriel	24.4301	-110.364	Niparajá	2006-09-05	Warm	Restricted	0	201.327	0	0	0	53.8146	0	0	0	0	0	29.9428	0	0	43.1592	0	0	51.5851	0	0	44.0248	15.5692	0	0	0	0	0	0	0	0	0	0	0	0	0	2680.68	0	0	0	0
2006BSwanny1	2006	400	Swanny	24.392	-110.306	Niparajá	2006-09-05	Warm	Traditional	0	1141.7	0	0	0	107.629	0	0	0	0	487.494	119.771	0	0	116.342	0	0	25.7926	14.5979	0	0	0	289.102	0	0	0	393.368	0	0	0	182.671	23.883	0	0	0	2016.51	0	0	0	458.558
2006BTijeretas1	2006	200	Tijeretas	24.5713	-110.414	Niparajá	2006-09-05	Warm	Traditional	0	0	0	0	0	0	0	0	0	0	0	134.743	0	0	45.0357	0	0	103.17	5.83914	0	180.101	27.2462	184.141	0	0	0	174.83	0	0	0	0	0	0	0	0	0	0	0	0	0
2007ABajito1	2007	400	Bajito	24.5967	-110.408	Niparajá	2007-01-29	Cold	Traditional	0	0	0	0	0	0	0	0	0	0	69.642	262	0	0	5.62946	0	0	25.7926	14.5979	0	148.083	54.4923	797.331	0	0	0	699.321	0	0	0	52.1918	0	0	0	0	0	0	0	0	0
2007ABallena1	2007	400	Ballena	24.4797	-110.407	Niparajá	2007-01-29	Cold	Sustainable	0	708.468	0	0	0	0	0	0	0	0	278.568	112.286	0	0	151.995	0	0	25.7926	0	0	2667.5	103.146	16.5727	0	0	0	262.245	0	0	0	26.0959	0	0	0	0	1176.3	0	0	0	0
2007ABonanza1	2007	400	Bonanza	24.4552	-110.29	Niparajá	2007-01-29	Cold	Restricted	0	81.5503	0	0	0	17.9382	0	0	0	0	208.926	44.9143	0	0	35.6532	0	0	25.7926	0	0	88.0495	7.78462	307.516	0	0	0	349.66	0	0	0	78.2878	23.883	0	0	0	0	0	900.89	0	148.357
2007ACardonal1	2007	400	Cardonal	24.537	-110.399	Niparajá	2007-01-29	Cold	Sustainable	0	152.907	0	0	0	0	127.716	0	0	0	0	44.9143	0	0	84.4419	0	0	77.3777	0	0	494.278	66.1693	42.3525	0	0	0	131.123	0	0	0	0	0	0	0	0	40.0102	0	0	0	13.487
2007AGallo1	2007	400	Gallo	24.4652	-110.387	Niparajá	2007-01-29	Cold	Sustainable	0	818.051	0	0	0	0	0	0	0	0	208.926	59.8857	0	0	187.649	0	0	0	23.3566	0	528.297	95.3616	0	0	0	0	262.245	0	0	0	0	0	0	0	0	0	0	0	0	134.87
2007AIslotes1	2007	400	Islotes	24.5994	-110.4	Niparajá	2007-01-29	Cold	Restricted	0	252.296	0	0	0	0	0	0	0	0	0	179.657	0	0	46.9122	0	0	0	46.7131	0	2573.45	198.508	633.446	114.453	0	0	305.953	0	0	0	78.2878	0	0	0	0	0	0	225.222	0	6.7435
2007APailebote1	2007	400	Pailebote	24.5051	-110.307	Niparajá	2007-01-29	Cold	Sustainable	0	1473	5.5596	0	0	0	0	0	0	0	69.642	142.228	0	0	9.38243	0	0	103.17	55.4719	0	2629.48	44.7616	34.9868	0	0.781754	0	43.7075	0	0	0	78.2878	23.883	0	0	0	8.00203	0	0	0	0
2007APunta_Lobos1	2007	400	Punta_Lobos	24.472	-110.288	Niparajá	2007-01-29	Cold	Restricted	0	1855.27	0	0	54.2959	17.9382	0	0	75.6573	0	0	119.771	0	0	24.3943	0	0	51.5851	11.6783	0	1428.8	83.6847	68.1322	0	0	0	655.613	0	0	0	0	23.883	9.19994	0	0	0	0	0	0	0
2007ASan_Gabriel1	2007	400	San_Gabriel	24.4301	-110.364	Niparajá	2007-01-29	Cold	Restricted	0	2461.8	0	0	0	0	510.866	0	0	0	278.568	22.4571	0	0	91.9479	0	0	51.5851	0	0.136232	48.027	9.73078	84.7049	0	0	0	830.443	0	0	0	0	0	0	0	0	232.059	0	0	0	0
2007ASwanny1	2007	400	Swanny	24.392	-110.306	Niparajá	2007-01-29	Cold	Traditional	0	91.7441	2.7798	0	0	89.691	127.716	0	0	0	139.284	67.3714	0	0	48.7887	0	0	25.7926	0	0	212.119	114.823	276.212	0	0	0	655.613	0	0	0	391.439	47.766	0	0	0	144.037	0	0	0	26.974
2007ATijeretas1	2007	400	Tijeretas	24.5713	-110.414	Niparajá	2007-01-29	Cold	Traditional	0	20.3876	0	0	0	0	0	0	0	0	1114.27	59.8857	0	0	16.8884	0	0	0	8.75871	0	1016.57	77.8462	99.4362	0	0	0	43.7075	0	0	0	78.2878	0	0	0	0	0	0	0	0	0
2007BBajito1	2007	400	Bajito	24.5967	-110.408	Niparajá	2007-09-11	Warm	Traditional	0	0	0	0	0	107.629	0	0	0	0	0	82.3428	0	0	7.50595	0	0	0	8.75871	0	5443.06	297.762	723.675	0	0	0	611.906	0	0	0	208.767	0	0	0	0	0	0	0	0	0
2007BBallena1	2007	400	Ballena	24.4797	-110.407	Niparajá	2007-09-11	Warm	Sustainable	0	239.554	0	0	0	17.9382	0	0	0	0	0	14.9714	0	0	48.7887	0	0	77.3777	14.5979	0	90.0507	11.6769	0	0	0	0	0	0	0	0	26.0959	23.883	0	0	0	1136.29	0	337.834	0	26.974
2007BBonanza1	2007	400	Bonanza	24.4552	-110.29	Niparajá	2007-09-11	Warm	Restricted	0	351.686	0	0	0	17.9382	0	0	0	0	0	112.286	0	0	91.9479	0	0	0	0	0	92.0518	66.1693	246.749	114.453	0	0	305.953	0	0	0	0	23.883	0	0	0	0	0	0	0	0
2007BCardonal1	2007	400	Cardonal	24.537	-110.399	Niparajá	2007-09-11	Warm	Sustainable	0	387.364	0	0	27.148	0	0	0	0	0	139.284	74.8571	0	0	138.86	0	0	128.963	0	0	44.0248	33.0846	119.692	0	0	0	0	0	0	0	0	0	0	0	0	24.0061	0	563.056	0	26.974
2007BGallo1	2007	400	Gallo	24.4652	-110.387	Niparajá	2007-09-11	Warm	Sustainable	0	983.7	0	0	0	71.7528	0	0	0	0	208.926	67.3714	0	0	99.4538	0	0	128.963	8.75871	0	502.283	437.885	0	0	0	0	349.66	0	0	0	26.0959	0	0	0	0	0	0	112.611	0	6.7435
2007BIslotes1	2007	400	Islotes	24.5994	-110.4	Niparajá	2007-09-11	Warm	Restricted	0	0	0	0	54.2959	0	0	0	0	0	0	172.171	0	0	43.1592	0	0	0	26.2761	0	3401.91	35.0308	77.3393	114.453	0	0	218.538	0	0	0	78.2878	0	0	0	0	0	0	0	0	0
2007BPailebote1	2007	400	Pailebote	24.5051	-110.307	Niparajá	2007-09-11	Warm	Sustainable	0	950.57	0	4.30555	190.036	53.8146	0	0	151.315	0	0	89.8285	0	0	48.7887	0	0	77.3777	0	0	12365	163.477	53.4009	0	0	0	262.245	0	0	0	0	0	0	0	0	24.0061	0	0	0	0
2007BPunta_Lobos1	2007	400	Punta_Lobos	24.472	-110.288	Niparajá	2007-09-11	Warm	Restricted	0	86.6472	5.5596	0	81.4439	35.8764	0	0	983.545	0	69.642	119.771	0	0	26.2708	0	0	51.5851	0	0	2479.4	241.323	125.216	228.906	0	0	305.953	0	0	0	52.1918	0	0	0	0	0	0	0	0	0
2007BSan_Gabriel1	2007	400	San_Gabriel	24.4301	-110.364	Niparajá	2007-09-11	Warm	Restricted	0	797.664	0	0	0	53.8146	0	0	0	0	69.642	59.8857	15.7348	0	78.8124	0	0	128.963	2.91957	0	0	19.4616	7.36565	0	0	0	174.83	0	0	0	0	71.6491	0	0	0	304.077	0	12612.5	0	6.7435
2007BSwanny1	2007	200	Swanny	24.392	-110.306	Niparajá	2007-09-11	Warm	Traditional	0	611.627	0	0	0	143.506	0	0	0	0	0	29.9428	0	0	7.50595	0	0	0	0	0	0	0	81.0221	0	0	0	87.4151	0	0	0	52.1918	95.5321	0	0	0	512.13	0	0	0	0
2007BTijeretas1	2007	200	Tijeretas	24.5713	-110.414	Niparajá	2007-09-11	Warm	Traditional	0	1019.38	0	0	0	0	0	0	0	0	0	89.8285	0	0	0	0	0	0	0	0	4002.25	7.78462	7.36565	0	0	0	174.83	0	0	0	0	0	0	0	0	0	0	0	0	0
2008ABajito1	2008	400	Bajito	24.5967	-110.408	Niparajá	2008-01-29	Cold	Traditional	0	0	0	0	0	0	0	0	75.6573	0	696.42	374.285	0	0	56.2946	0	0	0	2.91957	0	4392.47	79.7924	95.7534	114.453	0	0	218.538	0	0	0	260.959	0	9.19994	0	0	0	0	0	0	0
2008ABallena1	2008	400	Ballena	24.4797	-110.407	Niparajá	2008-01-29	Cold	Sustainable	0	624.369	0	0	0	0	936.587	0	0	0	139.284	456.628	0	0	114.466	0	0	51.5851	0	0	1524.86	387.285	12.8899	0	0	0	262.245	0	0	0	78.2878	0	0	0	0	2608.66	0	112.611	0	0
2008ABonanza1	2008	400	Bonanza	24.4552	-110.29	Niparajá	2008-01-29	Cold	Restricted	0	0	0	0	0	0	0	0	75.6573	0	0	29.9428	0	0	105.083	0	0	0	0	0	140.079	54.4923	90.2292	114.453	0	0	87.4151	0	0	0	0	0	0	0	0	0	0	0	0	0
2008ACardonal1	2008	400	Cardonal	24.537	-110.399	Niparajá	2008-01-29	Cold	Sustainable	0	662.596	0	0	27.148	17.9382	0	0	0	0	208.926	419.2	0	0	129.478	0	0	77.3777	8.75871	0	2013.13	97.3078	29.4626	0	0	0	131.123	0	0	0	52.1918	0	0	0	0	12411.2	0	12049.4	0	0
2008AGallo1	2008	400	Gallo	24.4652	-110.387	Niparajá	2008-01-29	Cold	Sustainable	0	1692.17	0	0	0	53.8146	0	0	0	0	278.568	456.628	0	0	120.095	0	0	77.3777	14.5979	0	1766.99	609.147	0	0	0	0	568.198	0	0	0	26.0959	0	0	0	0	0	0	225.222	0	20.2305
2008AIslotes1	2008	400	Islotes	24.5994	-110.4	Niparajá	2008-01-29	Cold	Restricted	0	1225.8	0	0	0	0	0	0	0	0	0	419.2	0	0	35.6532	0	0	0	14.5979	0	6161.47	40.8693	14.7313	0	2.34526	0	305.953	0	0	0	26.0959	0	18.3999	0	0	16.0041	0	0	0	6.7435
2008APailebote1	2008	400	Pailebote	24.5051	-110.307	Niparajá	2008-01-29	Cold	Sustainable	0	1009.18	0	0	0	17.9382	0	0	75.6573	0	0	247.028	0	0	0	0	0	77.3777	0	0	1530.86	0	73.6565	0	0	0	655.613	0	0	0	52.1918	23.883	0	0	0	0	0	0	0	0
2008APunta_Lobos1	2008	400	Punta_Lobos	24.472	-110.288	Niparajá	2008-05-06	Cold	Restricted	0	400.106	0	0	0	0	0	0	0	0	139.284	224.571	0	0	0	0	0	51.5851	0	0	5415.05	1.94616	95.7534	114.453	0	0	437.075	0	0	0	52.1918	0	0	0	0	0	0	0	0	0
2008ASan_Gabriel1	2008	400	San_Gabriel	24.4301	-110.364	Niparajá	2008-05-06	Cold	Restricted	0	1404.19	0	0	0	53.8146	0	0	0	0	139.284	157.2	0	0	168.884	0	0	103.17	14.5979	0	288.162	108.985	58.9252	114.453	0	0	262.245	0	0	0	0	0	0	0	0	0	0	788.279	0	0
2008ASwanny1	2008	400	Swanny	24.392	-110.306	Niparajá	2008-05-06	Cold	Traditional	0	723.759	0	0	0	0	0	0	0	0	0	89.8285	0	0	90.0714	0	0	103.17	0	0	474.267	46.7077	394.062	0	0	0	174.83	0	0	0	130.48	0	0	0	0	728.185	0	0	0	0
2008ATijeretas1	2008	200	Tijeretas	24.5713	-110.414	Niparajá	2008-05-06	Cold	Traditional	0	616.724	0	0	0	0	0	0	0	0	0	224.571	31.4696	0	135.107	0	0	0	46.7131	0	6499.66	229.646	360.917	0	0	0	1136.4	0	0	0	52.1918	0	0	0	0	0	0	5180.12	0	40.461
2008BBajito1	2008	400	Bajito	24.5967	-110.408	Niparajá	2008-08-06	Warm	Traditional	0	0	0	0	0	0	0	0	0	0	0	778.514	0	0	31.9003	69.6294	0	103.17	0	0	21334	33.0846	742.089	0	0	0	437.075	0	0	0	1487.47	0	0	0	0	0	0	0	0	33.7175
2008BBallena1	2008	400	Ballena	24.4797	-110.407	Niparajá	2008-09-03	Warm	Sustainable	0	308.362	0	0	0	35.8764	0	0	0	0	139.284	119.771	0	0	63.8006	0	0	154.755	2.91957	0	1298.73	550.762	0	0	0	0	174.83	0	0	0	52.1918	0	0	0	0	6265.59	0	112.611	0	6.7435
2008BBonanza1	2008	400	Bonanza	24.4552	-110.29	Niparajá	2008-09-03	Warm	Restricted	0	0	0	0	0	35.8764	0	0	0	0	208.926	22.4571	0	0	46.9122	0	0	51.5851	2.91957	0	302.17	5.83847	119.692	0	0	0	480.783	0	0	0	26.0959	23.883	0	0	0	0	0	0	0	0
2008BCardonal1	2008	400	Cardonal	24.537	-110.399	Niparajá	2008-09-03	Warm	Sustainable	0	349.137	0	0	0	17.9382	0	0	0	0	69.642	37.4285	0	0	65.677	0	0	154.755	2.91957	0	502.283	33.0846	31.304	0	0	0	43.7075	0	0	0	0	0	0	0	0	24.0061	0	1463.95	0	0
2008BGallo1	2008	400	Gallo	24.4652	-110.387	Niparajá	2008-09-03	Warm	Sustainable	0	341.492	0	0	0	0	42.5721	0	0	0	69.642	52.4	47.2044	0	28.1473	0	0	51.5851	14.5979	0	398.224	186.831	0	0	0	0	174.83	0	0	0	26.0959	0	0	0	0	0	0	1689.17	0	0
2008BIslotes1	2008	400	Islotes	24.5994	-110.4	Niparajá	2008-09-03	Warm	Restricted	0	226.812	0	0	108.592	17.9382	0	0	0	0	208.926	568.914	0	0	22.5178	0	0	25.7926	0	0	4758.68	0	86.5463	0	0	0	131.123	0	0	0	26.0959	23.883	0	0	0	0	0	0	0	0
2008BPailebote1	2008	400	Pailebote	24.5051	-110.307	Niparajá	2008-09-03	Warm	Sustainable	0	267.587	0	0	0	71.7528	0	0	529.601	0	1114.27	119.771	0	0	15.0119	0	0	283.718	0	0	4836.72	0	58.9252	0	0	0	43.7075	0	0	0	182.671	0	0	0	0	7393.88	0	0	0	0
2008BPunta_Lobos1	2008	400	Punta_Lobos	24.472	-110.288	Niparajá	2008-09-03	Warm	Restricted	0	231.909	0	0	54.2959	17.9382	42.5721	0	0	0	557.136	67.3714	0	0	33.7768	0	0	0	0	0	458.258	0	31.304	0	0	0	43.7075	0	0	0	26.0959	23.883	0	0	0	0	0	0	0	0
2008BSan_Gabriel1	2008	400	San_Gabriel	24.4301	-110.364	Niparajá	2008-09-03	Warm	Restricted	0	326.201	0	0	0	35.8764	0	0.270541	0	0	208.926	52.4	0	0	45.0357	0	0	103.17	0	0	0	0	73.6565	0	0	0	131.123	0	0	0	0	0	0	0	0	12547.2	0	450.445	0	0
2008BSwanny1	2008	400	Swanny	24.392	-110.306	Niparajá	2008-09-03	Warm	Traditional	0	186.037	0	0	0	251.135	0	0	0	0	139.284	74.8571	0	0	26.2708	0	0	77.3777	0	0	318.179	0	119.692	0	0	0	174.83	448.922	0	0	26.0959	0	0	0	0	33376.5	0	0	44767.3	6.7435
2008BTijeretas1	2008	200	Tijeretas	24.5713	-110.414	Niparajá	2008-09-03	Warm	Traditional	0	5.09689	0	0	0	71.7528	681.154	0	151.315	0	1671.41	89.8285	0	0	56.2946	0	0	103.17	17.5174	0	1957.1	0	143.63	0	0	0	0	0	0	0	417.535	0	0	0	0	0	0	3603.56	0	0
2009ABajito1	2009	400	Bajito	24.5967	-110.408	Niparajá	2009-01-20	Cold	Traditional	0	0	0	0	0	0	0	0	0	0	0	142.228	0	0	65.677	0	0	25.7926	0	0	36.0203	11.6769	255.956	0	0	0	218.538	0	0	0	182.671	0	0	0	0	0	0	0	0	0
2009ABallena1	2009	400	Ballena	24.4797	-110.407	Niparajá	2009-01-20	Cold	Sustainable	0	405.203	0	0	0	0	42.5721	0	0	0	69.642	97.3142	0	0	41.2827	0	0	25.7926	0	0	242.136	3.89231	22.0969	0	0	0	87.4151	0	0	0	0	0	0	0	0	1072.27	0	0	0	0
2009ABonanza1	2009	400	Bonanza	24.4552	-110.29	Niparajá	2009-01-20	Cold	Restricted	270.853	79.0018	0	0	0	35.8764	0	0	0	0	0	0	0	0	31.9003	0	0	0	0	0	18.0101	0	97.5948	0	0	0	87.4151	0	0	0	0	0	0	0	0	0	0	0	0	0
2009ACardonal1	2009	400	Cardonal	24.537	-110.399	Niparajá	2009-01-20	Cold	Sustainable	0	1049.96	0	0	0	0	42.5721	0	0	0	0	112.286	0	0	30.0238	0	0	51.5851	2.91957	0	876.493	62.277	3.68282	0	0	0.272	43.7075	448.922	0	0	26.0959	0	0	0	0	10962.8	0	1126.11	0	0
2009AGallo1	2009	400	Gallo	24.4652	-110.387	Niparajá	2009-01-20	Cold	Sustainable	0	425.591	0	0	0	17.9382	0	0	0	0	208.926	67.3714	0	0	37.5297	0	0	77.3777	17.5174	0	442.249	179.046	16.5727	0	0	0	43.7075	1346.77	0	0	0	0	0	0	0	0	0	1576.56	0	0
2009AIslotes1	2009	400	Islotes	24.5994	-110.4	Niparajá	2009-01-20	Cold	Restricted	0	0	0	0	0	0	0	0	0	0	0	97.3142	0	0	5.62946	0	0	0	0	0	2419.36	31.1385	90.2292	0	0	0	305.953	0	0	0	26.0959	0	0	0	0	0	0	0	0	0
2009APailebote1	2009	400	Pailebote	24.5051	-110.307	Niparajá	2009-01-20	Cold	Sustainable	0	165.649	0	0	0	0	0	0	0	0	0	74.8571	0	0	5.62946	0	0	51.5851	0	0	5509.1	0	0	0	0	0	131.123	0	0	0	0	0	0	0	0	424.108	0	0	0	0
2009APunta_Lobos1	2009	400	Punta_Lobos	24.472	-110.288	Niparajá	2009-01-20	Cold	Restricted	0	224.263	0	0	0	71.7528	0	0	0	0	0	202.114	0	0	35.6532	0	0	51.5851	5.83914	0	878.494	0	57.0838	0	0	0	174.83	0	0	0	26.0959	0	0	0	0	0	0	0	0	0
2009ASan_Gabriel1	2009	400	San_Gabriel	24.4301	-110.364	Niparajá	2009-01-20	Cold	Restricted	130.411	588.691	19.4586	0	0	125.567	0	0	0	0	139.284	22.4571	0	0	35.6532	0	0	51.5851	5.83914	0	278.157	0	14.7313	0	0	0.272	0	0	0	0	26.0959	0	0	0	0	504.128	0	900.89	0	0
2009ASwanny1	2009	400	Swanny	24.392	-110.306	Niparajá	2009-01-20	Cold	Traditional	220.695	1348.13	0	0	0	17.9382	0	0	0	0	208.926	172.171	0	0	95.7008	0	0	25.7926	0	0	0	0	173.093	0	0	1.36	87.4151	0	0	0	339.247	0	0	0	0	5393.37	12.3345	0	0	0
2009ATijeretas1	2009	200	Tijeretas	24.5713	-110.414	Niparajá	2009-01-20	Cold	Traditional	0	545.368	0	0	0	107.629	0	0	0	0	0	224.571	0	0	37.5297	0	0	0	0	0	1164.66	0	66.2908	0	0	0	0	0	0	0	104.384	0	0	0	0	0	0	0	0	242.766
2009BBallena1	2009	600	Ballena	24.4797	-110.407	Niparajá	2009-10-01	Warm	Sustainable	0	1203.86	0	0	0	11.9588	226.777	0	87.4328	0	247.475	679.46	0	0	25.864	0	0	108.012	8.67339	0	243.334	236.803	3.83416	0	1.88033	0	111.159	0	0	0	50.3324	0	0	0	0	500.785	0	368.386	0	175.724
2009BBallena2	2009	600	Ballena	24.4797	-110.407	Niparajá	2009-10-01	Warm	Sustainable	0	373.151	0	0	0	0	659.179	0	0	0	0	294.853	0	0	24.3772	0	97.0951	333.345	20.7597	0	460.663	212.074	0	0	0.584534	0	58.2767	0	0	0	0	0	0	0	2160.74	7085.67	0	2687.95	0	361.114
2009BBonanza1	2009	600	Bonanza	24.4552	-110.29	Niparajá	2009-10-02	Warm	Restricted	0	696.963	0	0	0	70.7204	316.195	0	0	0	227.378	432.688	0	0	15.434	0	0	73.059	79.1458	0	126.738	0	24.6697	0	0	0	136.822	0	0	0	21.7972	0	0	0	0	0	0	4399.54	79.7862	37.7537
2009BCardonal1	2009	600	Cardonal	24.537	-110.399	Niparajá	2009-10-02	Warm	Sustainable	0	391.79	0	0	0	2.03274	167.759	0	0	0	891.081	164.877	0	0	4.96976	0	0	492.685	0	0	522.776	68.6793	0.151338	0	0	0	29.1384	0	0	0	0	0	0	0	0	6.23471	0	368.99	0	0
2009BGallo1	2009	600	Gallo	24.4652	-110.387	Niparajá	2009-10-03	Warm	Sustainable	0	1250.15	0	0	0	3.04912	45.9863	49.3988	0	0	383.63	589.733	0	0	23.3962	0	0	173.313	73.4381	0	305.704	457.325	3.68282	0	0	0	171.257	0	0	0	0	0	0	0	0	0	0	75.0742	162.757	4.73402
2009BIslotes1	2009	600	Islotes	24.5994	-110.4	Niparajá	2009-10-03	Warm	Restricted	0	115.303	0	0	0	0.123572	0	0	261.584	0	249.108	325.986	0	0	24.3349	53.7257	0	134.58	0	0	538.248	0	18.8512	0	0	0	40.5895	0	0	0	17.3973	0	0	0	0	0	0	0	0	17.7282
2009BIslotes2	2009	600	Islotes	24.5994	-110.4	Niparajá	2009-10-05	Warm	Restricted	0	0	0	0	0	0	0	0	87.4328	0	167.22	431.062	0	0	8.68852	0	0	287.782	0	0	317.599	92.6294	16.5136	0	0.521169	0	125.452	0	0	0	56.7804	0	0	0	0	0	0	0	0	14.1089
2009BPailebote1	2009	540	Pailebote	24.5051	-110.307	Niparajá	2009-10-05	Warm	Sustainable	0	883.21	0	0	0	16.6755	0	0	1.98875	0	0	230.068	0	0	33.4147	0	0	38.3999	0	0	69.1415	0.36543	3.38185	0	0	0	22.1986	0	0	0	55.9249	0	0	0	0	317.672	0	0	0	14.5568
2009BPailebote2	2009	600	Pailebote	24.5051	-110.307	Niparajá	2009-10-05	Warm	Sustainable	0	122.724	0	0	0	16.4056	342.676	0	57.2818	0	0	230.995	0	0	30.9858	0	0	552.798	0	0	1419.36	11.4205	5.51578	0	0	0	159.985	10.0738	0	0	0	0	0	0	0	1897.85	0	206.64	0	4.49567
2009BPunta_Lobos1	2009	600	Punta_Lobos	24.472	-110.288	Niparajá	2009-11-18	Warm	Restricted	0	288.584	0	0	0	11.9588	0	0	18.4973	0	98.9589	183.773	0	0	7.28543	0	0	104.533	1.94638	0	493.535	0	3.66592	26.8369	0	0	89.1556	0	0	0	56.7804	0	0	0	0	53.3469	0	206.64	0	0
2009BPunta_Lobos2	2009	600	Punta_Lobos	24.472	-110.288	Niparajá	2009-11-18	Warm	Restricted	0	28.8824	0	0	0	0	0	0	68.9355	0	388.392	422.868	0	0	5.23974	0	0	140.912	0	0	206.451	0	0.90803	76.302	0	0	266.747	0	0	0	0	0	0	0	0	2229.68	0	0	0	90.2362
2009BSan_Gabriel1	2009	600	San_Gabriel	24.4301	-110.364	Niparajá	2009-11-18	Warm	Restricted	0	964.217	0	0	0	116.409	389.369	0	0	0	300.94	213.019	0	0	9.21323	0	0	156.952	1.94638	0	124.806	0	3.06057	0	0	0	0	0	0	0	0	0	0	0	0	9083.43	0	1420.5	762.268	0
2009BSwanny1	2009	600	Swanny	24.392	-110.306	Niparajá	2009-11-18	Warm	Traditional	0	584.779	0	0	0	56.9818	0	0	0	0	471.704	829.059	0	0	63.6601	0	0	160.269	0	0	98.7222	0	34.3561	0	0	0	304.338	0	0	0	345.658	0	0	0	648.13	4315.9	0	0	39.2834	1.00778
2010ABajito1	2010	300	Bajito	24.5967	-110.408	Niparajá	2010-06-01	Cold	Traditional	0	0	0	0	0	0	0	0	0	0	92.856	562.528	0	0	4.93555	0	0	0	0	0	1.27974	0	45.3708	0	0	0	45.8047	127.582	0	0	0	0	0	0	0	0	0	0	0	8.99134
2010ABallena1	2010	300	Ballena	24.4797	-110.407	Niparajá	2010-06-01	Cold	Sustainable	0	1118.19	0	0	0	23.9176	494.384	0	0	0	0	433.703	0	8.95541	26.2366	0	0	0	0	0	146.749	88.2257	3.06057	0	0	0	158.356	0	0	0	135.459	0	0	0	0	673.918	0	0	0	2338.25
2010ABallena2	2010	300	Ballena	24.4797	-110.407	Niparajá	2010-06-01	Cold	Sustainable	0	205.139	0	0	0	0	0	0	0	0	0	990.28	0	0	12.0689	0	0	68.7802	58.3862	0	1338.85	432.502	0	0	0	0	104.081	0	0	0	34.7946	0	0	0	0	9946.07	0	473.639	0	0
2010ABonanza1	2010	300	Bonanza	24.4552	-110.29	Niparajá	2010-06-01	Cold	Restricted	0	0	0	0	0	0	0	0	0	0	0	232.16	0	0	28.0618	0	0	0	0	0	56.0315	0	7.971	0	0	0	58.2767	0	0	0	106.531	0	0	0	0	0	0	653.22	0	13.0225
2010ACardonal1	2010	300	Cardonal	24.537	-110.399	Niparajá	2010-06-01	Cold	Sustainable	0	809.297	0	0	0	0	0	0	0	0	0	66.7656	0	0	19.5064	0	0	200.38	0	0	319.637	97.953	0	0	0	0	0	0	0	0	0	0	0	0	0	128.033	0	0	0	0
2010AGallo1	2010	300	Gallo	24.4652	-110.387	Niparajá	2010-06-01	Cold	Sustainable	0	661.91	0	0	0	0	0	0	0	0	185.712	251.483	0	0	8.04592	0	0	0	75.2531	0	13.7572	64.8718	0	0	0	0	181.258	0	0	0	0	0	0	0	0	0	0	0	0	0
2010AIslotes1	2010	300	Islotes	24.5994	-110.4	Niparajá	2010-06-01	Cold	Restricted	0	50.9689	0	0	0	8.89359	0	0	0	0	0	485.382	0	0	15.6203	38.2004	0	0	3.89276	0	623.923	0	22.3996	152.604	0	0	45.8047	0	0	0	459.288	0	0	0	0	0	0	0	0	13.0225
2010AIslotes2	2010	300	Islotes	24.5994	-110.4	Niparajá	2010-06-01	Cold	Restricted	0	0	0	0	0	0	0	0	0	0	736.535	441.269	0	0	4.63135	0	0	0	0	0	1270.68	505.032	89.3766	0	0	0	17.055	0	0	0	204.263	0	0	0	0	0	0	315.759	0	68.986
2010APailebote1	2010	300	Pailebote	24.5051	-110.307	Niparajá	2010-06-01	Cold	Sustainable	0	1008.84	0	0	0	0	56.7628	0	0	0	0	424.746	0	0	17.377	0	0	292.177	0	0	1150.05	0	0.90803	0	0	0	0	0	0	0	0	5.90536	0	0	0	1237.15	0	900.89	0	8.99134
2010APailebote2	2010	300	Pailebote	24.5051	-110.307	Niparajá	2010-06-01	Cold	Sustainable	0	638.09	0	0	0	47.8352	851.443	0	201.753	0	33.9349	811.804	0	0	24.2746	0	0	498.517	7.78552	0	1289.2	0	1.81606	0	0	0	22.9024	598.563	0	0	100.665	0	0	0	0	360.844	0	157.88	284.237	2.01556
2010APunta_Lobos1	2010	300	Punta_Lobos	24.472	-110.288	Niparajá	2010-06-01	Cold	Restricted	548.393	473.525	0	0	0	23.9176	0	0	201.753	0	0	506.104	0	0	29.0428	0	0	358.104	0	0	2232.14	0	5.21311	0	0	0	547.393	0	0	0	113.561	5.90536	0	0	0	28.6	0	0	0	2.01556
2010APunta_Lobos2	2010	300	Punta_Lobos	24.472	-110.288	Niparajá	2010-06-01	Cold	Restricted	0	0	0	0	0	23.9176	851.443	0	0	0	33.9349	665.55	0	0	17.0728	0	0	272.141	0	0	261.48	0	1.21071	0	0	0	74.3921	0	0	0	100.665	0	0	0	0	28.6	0	0	284.237	0
2010ASan_Gabriel1	2010	300	San_Gabriel	24.4301	-110.364	Niparajá	2010-06-01	Cold	Restricted	0	725.627	0	0	0	0	0	0	0	0	0	135.813	0	0	5.00396	0	0	0	0	0	80.045	0	0	0	0	0	45.8047	0	0	0	0	0	0	0	0	5339.09	0	0	1421.19	10.0778
2010ASwanny1	2010	300	Swanny	24.392	-110.306	Niparajá	2010-06-01	Cold	Traditional	0	2224.12	0	0	0	58.7615	329.589	0	0	0	241.584	608.51	0	0	28.1302	0	0	5.70509	0	0	0	0	0.605353	0	0	0	156.511	0	0	0	685.084	389.911	0	0	10356.9	109409	0	1052.53	4.91043	4.03112
2010ATijeretas1	2010	300	Tijeretas	24.5713	-110.414	Niparajá	2010-06-01	Cold	Traditional	0	1423.5	0	0	0	0	161.612	0	0	0	0	234.66	0	0	30.328	0	0	0	0	0	693.724	101.838	28.43	0	0	0	91.6095	0	0	0	0	31.844	0	0	0	0	0	0	0	0
2010BBajito1	2010	300	Bajito	24.5967	-110.408	Niparajá	2010-11-01	Warm	Traditional	0	0	0	0	0	8.89359	0	0	0	0	0	866.642	0	0	36.4119	322.354	0	348.294	0	0	233.987	0	352.44	0	1.04234	0	333.186	281.888	0	0	341.091	0	0	0	0	0	0	0	0	0
2010BBallena1	2010	300	Ballena	24.4797	-110.407	Niparajá	2010-11-01	Warm	Sustainable	0	428.98	0	0	0	0	329.589	0	0	0	0	306.651	0	0	15.8561	0	0	247.434	0	0	104.662	427.208	0	0	0	0	175.411	0	0	0	0	15.466	0	0	0	24731.6	0	0	0	57.9859
2010BBallena2	2010	300	Ballena	24.4797	-110.407	Niparajá	2010-11-01	Warm	Sustainable	0	1868.2	0	0	0	0	0	0	0	0	0	351.189	0	0	35.3319	0.439086	0	134.58	19.4638	0	615.278	377.932	0	0	0	0	409.278	0	0	38.5495	0	0	0	0	0	982.976	0	0	0	6.04668
2010BBonanza1	2010	300	Bonanza	24.4552	-110.29	Niparajá	2010-11-01	Warm	Restricted	0	1928.48	0	0	0	41.7048	0	0	0	0	0	31.4044	0	0	31.2406	0	0	34.3901	77.8552	0	72.0405	0	23.913	206.278	0	0	0	0	0	0	69.5891	0	0	0	0	0	0	450.445	0	0.238355
2010BCardonal1	2010	300	Cardonal	24.537	-110.399	Niparajá	2010-11-01	Warm	Sustainable	0	1310.49	0	0	0	2.03274	127.962	0	0	0	0	107.331	0	0	3.95454	0	0	0	7.78552	0	19.1961	227.17	0	0	0	0	28.5874	0	0	0	0	15.466	0	0	0	3689.7	0	210.506	0	0
2010BGallo1	2010	300	Gallo	24.4652	-110.387	Niparajá	2010-11-01	Warm	Sustainable	0	3550.48	0	0	0	0	1318.36	0	0	0	241.584	970.266	0	0	42.4653	0	0	0	140.733	0	237.038	500.811	0	0	0	0	0	0	0	0	0	0	0	0	0	0	0	616.056	0	0
2010BIslotes1	2010	300	Islotes	24.5994	-110.4	Niparajá	2010-11-01	Warm	Restricted	0	37.3772	0	0	13.636	0	9.49326	0	0	0	0	83.5904	0	0	7.06492	0	0	12.6635	0	0	554.979	5.18975	17.7243	0	0	0	11.37	0	0	0	34.7946	0	0	0	0	0	0	0	0	41.0829
2010BIslotes2	2010	300	Islotes	24.5994	-110.4	Niparajá	2010-11-01	Warm	Restricted	0	0	0	0	0	0	164.795	0	14.4914	0	33.9349	1041.55	0	0	8.65431	0	0	323.714	33.7338	0	2419.97	49.3026	27.0074	411.747	5.21169	0	397.89	0	0	0	116.494	0	0	0	0	0	0	0	0	72.556
2010BPailebote1	2010	300	Pailebote	24.5051	-110.307	Niparajá	2010-11-01	Warm	Sustainable	0	37.3772	0	0	0	0	0	0	0	19.4833	371.424	287.75	0	0	18.9664	0	0	137.56	0	0	248.659	0	4.87663	0	0	0	0	0	0	0	0	0	0	0	0	3863.66	0	0	0	4.03112
2010BPailebote2	2010	300	Pailebote	24.5051	-110.307	Niparajá	2010-11-01	Warm	Sustainable	0	74.7544	0	0	0	0	0	0	0	0	0	622.425	0	0	27.4534	0	0	611.621	3.89276	0	702.145	6.5053	7.36565	152.604	0	0	216.632	0	0	0	34.7946	15.466	0	0	0	12588.9	0	0	0	48.9946
2010BPunta_Lobos1	2010	300	Punta_Lobos	24.472	-110.288	Niparajá	2010-11-01	Warm	Restricted	0	98.5399	0	0	0	10.9263	0	0	0	0	0	115.635	0	0	16.4645	0	0	2.85255	0	0	93.8022	0	2.75789	0	0	0	0	0	0	0	13.2502	0	0	0	0	14.703	0	0	0	86.6561
2010BPunta_Lobos2	2010	300	Punta_Lobos	24.472	-110.288	Niparajá	2010-11-01	Warm	Restricted	0	74.7544	0	0	0	0	0	0	0	0	0	405.459	0	0	40.9443	0	0	300.57	0	0	80.045	0	13.4868	152.604	0	0	1270.85	0	0	0	0	30.9321	0	0	0	0	0	4.58285	0	4.03112
2010BSan_Gabriel1	2010	300	San_Gabriel	24.4301	-110.364	Niparajá	2010-11-01	Warm	Restricted	0	714.811	0	0	0	0	0	0	0	0	0	9.98094	0	0	13.5899	0	0	0	0	0	0	0	0	0	0	0	58.2767	0	0	0	0	0	0	0	0	0	0	19.7608	0	4.03112
2010BSwanny1	2010	300	Swanny	24.392	-110.306	Niparajá	2010-11-01	Warm	Traditional	0	152.907	0	0	0	0	0	0	0	0	0	95.069	10.4899	0	26.4724	0	0	108.875	0	0	0	0	10.4262	0	0	0	184.774	0	0	0	15.8294	5.90536	0	0	0	0	0	0	0	189.905
2010BTijeretas1	2010	300	Tijeretas	24.5713	-110.414	Niparajá	2010-11-01	Warm	Traditional	0	1669.43	0	0	102.915	0	0	0	0	0	13.2497	71.3282	0	0	11.6963	0	0	162.887	41.5193	0	129.604	0	2.42141	0	0	0	0	0	0	0	34.7946	0	0	0	0	0	0	4.58285	0	102.781
2011ABajito1	2011	300	Bajito	24.5967	-110.408	Niparajá	2011-05-31	Cold	Traditional	0	834.233	0	0	0	0	0	0	0	0	92.856	301.778	0	0	2.12937	0	0	34.3901	0	0	191.77	2.59487	61.8843	152.604	0	0	58.2767	0	0	0	47.6906	0	0	0	0	0	0	0	0	2.01556
2011ABallena1	2011	300	Ballena	24.4797	-110.407	Niparajá	2011-05-31	Cold	Sustainable	0	331.282	0	0	0	8.89359	0	0	0	0	0	162.594	0	0	28.6018	0.878172	0	34.3901	0	0	1205.78	515.433	0	0	1.01384	0	274.909	0	0	0	0	0	0	0	0	850.146	0	0	0	97.9892
2011ABallena2	2011	300	Ballena	24.4797	-110.407	Niparajá	2011-06-01	Cold	Sustainable	0	75.8142	0	0	0	0	0	0	0	0	0	471.421	0	0	5.47552	0	84.0413	100.53	7.78552	0	0	242.585	0	0	1.14056	0	0	0	0	0	0	0	0	0	0	9369.11	0	0	0	6.04668
2011ABonanza1	2011	300	Bonanza	24.4552	-110.29	Niparajá	2011-06-01	Cold	Restricted	0	0	0	0	0	0	335.083	0	36.9946	0	0	683.835	0	0	22.1452	0	0	0	0	0	117.381	0	3.06057	0	0.126729	0	137.414	0	0	0	0	0	0	0	0	0	0	39.5216	0	22.0138
2011ACardonal1	2011	300	Cardonal	24.537	-110.399	Niparajá	2011-06-01	Cold	Sustainable	0	682.514	0	0	0	0	0	0	0	0	3.25716	168.678	0	0	13.7572	0	0	2.85255	3.89276	0	22.3954	318.833	0	0	0	0	45.6424	0	0	0	0	0	0	0	0	3097.35	5143.22	19.7608	0	0
2011AGallo1	2011	300	Gallo	24.4652	-110.387	Niparajá	2011-06-01	Cold	Sustainable	0	953.057	0	0	0	0	227.051	0	0	0	0	374.818	0	0	10.4111	0	10.8619	81.4436	38.9276	0	50.7793	354.692	0	0	0	0	22.9024	0	0	0	0	0	0	0	0	106.694	0	59.2823	0	0
2011AIslotes1	2011	300	Islotes	24.5994	-110.4	Niparajá	2011-06-02	Cold	Restricted	0	187.946	0	0	0	0	0	0	0	0	928.56	118.12	0	0	3.65035	0	0	2874.5	0	0	415.672	20.759	5.17931	305.208	0	0	316.711	0	0	0	142.112	56.7685	0	0	0	0	0	0	0	1096.13
2011AIslotes2	2011	300	Islotes	24.5994	-110.4	Niparajá	2011-06-02	Cold	Restricted	0	0	0	0	0	0.49429	0	0	0	0	0	96.3722	0	0	4.56294	0	0	150.096	0	0	149.471	17.8714	49.0705	0	0.126729	0	0	0	0	0	117.28	0	0	0	0	213.388	0	0	0	13.5235
2011APailebote1	2011	300	Pailebote	24.5051	-110.307	Niparajá	2011-06-02	Cold	Sustainable	0	0	0	0	0	34.8439	0	0	0	0	0	92.092	0	0	16.5329	0	0	37.2426	0	0	703.322	5.18975	0.302677	20.2197	0	0	5.68501	0	0	0	0	0	0	0	0	64.0163	188.137	0	0	11.0069
2011APailebote2	2011	300	Pailebote	24.5051	-110.307	Niparajá	2011-06-02	Cold	Sustainable	0	289.115	0	0	0	0	1045.53	0	0	0	92.856	580.163	0	0	26.2366	0	0	168.97	0	0	69.3601	0	1.51338	0	0.380188	0	22.9024	0	0	0	0	15.466	0	0	0	109.144	0	0	0	0
2011APunta_Lobos1	2011	300	Punta_Lobos	24.472	-110.288	Niparajá	2011-06-02	Cold	Restricted	0	0	0	0	0	52.6311	0	0	0	0	0	221.748	0	0	22.7841	0	0	12.6635	0	0	637.686	0	23.8116	53.6738	2.81655	0	5.68501	0	0	0	72.5224	15.466	0	0	0	0	0	0	0	83.2523
2011APunta_Lobos2	2011	300	Punta_Lobos	24.472	-110.288	Niparajá	2011-06-02	Cold	Restricted	0	0	0	0	0	34.8439	607.91	0	0	0	0	414.861	188.593	0	58.3311	0	0	100.19	0	0	90.2891	0	3.36325	0	0	0	22.9024	0	0	0	0	0	0	0	0	429	0	7936.15	0	55.9636
2011ASan_Gabriel1	2011	300	San_Gabriel	24.4301	-110.364	Niparajá	2011-06-03	Cold	Restricted	0	620.073	0	0	13.636	23.9176	0	0	0	0	0	107.329	0	0	2.73776	0	0	0	0	0	0	0	0	0	0	0	0	0	0	0	0	0	0	0	0	2472.61	940.684	0	198.966	1714.81
2011ASwanny1	2011	240	Swanny	24.392	-110.306	Niparajá	2011-06-03	Cold	Traditional	0	659.592	0	0	0	123.875	0	0	0	0	478.212	730.256	0	0	36.7219	0	0	101.805	0	0	242.783	0	74.9586	0	0	0	201.57	0	0	0	260.959	0	0	0	0	133.367	19793.6	0	0	23272.4
2011ATijeretas1	2011	300	Tijeretas	24.5713	-110.414	Niparajá	2011-06-03	Cold	Traditional	0	629.437	0	0	0	0	0	0	73.9892	0	498.215	0	0	0	126.924	0	0	68.7802	0	0	245.471	0	11.3342	0	0	0	0	0	0	0	8.79986	0	0	0	0	0	0	105.253	0	240.474
2011BBajito1	2011	300	Bajito	24.5967	-110.408	Niparajá	2011-11-07	Warm	Traditional	0	0	291.788	0	0	0	0	0	0	0	0	409.374	0	0	19.2022	0	0	171.95	0	0	330.182	15.1288	57.2428	0	0	0	139.456	0	0	0	357.123	30.9321	0	0	0	0	0	150.148	0	0
2011BBallena1	2011	300	Ballena	24.4797	-110.407	Niparajá	2011-11-07	Warm	Sustainable	0	441.731	0	0	0	0	0	0	0	0	185.712	394.272	0	0	36.1761	0	0	215.896	7.78552	0	133.408	69.1111	0	0	0	0	81.1791	0	0	0	0	0	0	0	0	762.269	0	1479.78	0	29.4663
2011BBallena2	2011	300	Ballena	24.4797	-110.407	Niparajá	2011-11-08	Warm	Sustainable	0	434.151	110.678	0	0	0	0	0	0	0	132.497	265.242	0	0	37.3245	0	0	47.0535	37.6265	0	146.749	309.544	0.605353	107.348	0	0	158.356	0	0	0	0	0	0	0	0	1967.68	0	19.7608	0	8.99134
2011BBonanza1	2011	300	Bonanza	24.4552	-110.29	Niparajá	2011-11-08	Warm	Restricted	0	122.325	0	0	0	6.09823	0	0	0	0	0	265.28	0	0	8.72273	0	0	40.0952	0	0	0	0	10.3586	465.421	0	0	58.2767	0	0	0	34.7946	72.2345	0	0	0	0	0	0	0	38.1592
2011BCardonal1	2011	300	Cardonal	24.537	-110.399	Niparajá	2011-11-08	Warm	Sustainable	0	869.586	0	0	0	11.1735	0	0	0	0	0	326.325	0	0	20.1148	0	0	310.343	38.9276	0	59.2309	18.8581	0.90803	0	0	0	0	0	0	0	47.6906	0	0	0	0	9509.68	0	0	0	0
2011BGallo1	2011	300	Gallo	24.4652	-110.387	Niparajá	2011-11-11	Warm	Sustainable	0	1301.41	0	0	0	23.9176	0	0	500.332	0	92.856	1873.08	0	0	34.8909	0	0	738.701	19.4638	0	0.319935	36.6933	0	0	0	0	158.356	0	0	0	0	0	0	0	0	0	0	157.88	0	0
2011BIslotes1	2011	300	Islotes	24.5994	-110.4	Niparajá	2011-11-11	Warm	Restricted	0	30.5814	0	0	0	0	2801.51	0	0	0	92.856	326.373	0	0	22.9894	0	0	200.38	0	0	348.111	0	10.3586	0	0	0	22.9024	0	0	0	477.468	56.7685	0	0	0	0	0	1051.04	0	10.0778
2011BIslotes2	2011	300	Islotes	24.5994	-110.4	Niparajá	2011-11-11	Warm	Restricted	0	0	0	0	0	0	56.7628	0	463.337	0	0	543.023	0	0	14.5709	0	0	526.278	42.8204	0	595.738	108.133	22.0631	0	0	0	0	0	0	0	472.248	0	0	0	0	0	0	0	0	0
2011BPailebote1	2011	300	Pailebote	24.5051	-110.307	Niparajá	2011-11-11	Warm	Sustainable	0	108.734	0	0	0	23.9176	221.558	0	248.855	0	0	395.915	0	0	16.936	0	0	269.16	33.7338	0	351.661	1.31555	10.0897	0	0	0	158.356	0	0	0	0	0	0	0	0	926.163	0	1951.93	0	8.99134
2011BPailebote2	2011	300	Pailebote	24.5051	-110.307	Niparajá	2011-11-11	Warm	Sustainable	0	251.447	0	0	0	0	329.589	0	275.742	0	0	333.746	0	0	19.5748	0	0	247.434	3.89276	0	397.219	0.986661	1.21071	0	0	0	222.317	0	0	0	0	0	0	0	0	2259.4	0	1029.34	0	0
2011BPunta_Lobos1	2011	300	Punta_Lobos	24.472	-110.288	Niparajá	2011-11-11	Warm	Restricted	0	727.277	0	0	0	0.247145	0	0	0	0	0	502.501	0	0	29.2786	0	0	3.19223	0	0	0	0	10.6951	0	0.126729	0	0	0	0	0	0	61.8642	0	0	0	0	0	0	0	45.6717
2011BPunta_Lobos2	2011	300	Punta_Lobos	24.472	-110.288	Niparajá	2011-11-11	Warm	Restricted	0	101.938	0	0	0	0	209.699	0	0	0	0	288.125	0	0	28.906	0	0	165.612	7.78552	0	53.3634	0	13.7895	0	0	0	186.2	0	0	0	126.457	0	0	0	0	0	0	1006.14	0	90.6284
2011BSan_Gabriel1	2011	300	San_Gabriel	24.4301	-110.364	Niparajá	2011-11-11	Warm	Restricted	0	1675.89	93.1463	0	0	0	0	0	0	0	112.62	208.457	0	0	0	0	0	103.043	0	0	0	0	3.36325	0	0	0	0	0	0	0	0	0	0	0	0	0	0	0	0	0
2011BSwanny1	2011	300	Swanny	24.392	-110.306	Niparajá	2011-11-11	Warm	Traditional	0	0	0	0	0	65.6224	0	0	0	0	483.169	768.932	0	0	27.9249	0	0	134.58	0	0	133.408	0	53.3418	0	0	0	320.714	0	0	0	117.28	0	0	0	0	0	0	0	0	0
2011BTijeretas1	2011	300	Tijeretas	24.5713	-110.414	Niparajá	2011-11-11	Warm	Traditional	0	1552.47	0	0	0	0	0	0	0	0	0	283.528	0	0	32.0847	0	0	50.6539	11.6783	0	471.058	0.328887	12.545	0	2.08468	0	316.711	0	0	0	73.4828	0	0	0	0	0	0	0	0	45.6394
2012ABajito1	2012	300	Bajito	24.5967	-110.408	Niparajá	2012-06-25	Cold	Traditional	0	0	0	0	0	0	329.589	0	0	0	241.584	192.116	0	0	3.04196	0	0	34.3901	0	0	9.27811	0	81.9624	0	0	0	533.343	0	0	0	236.124	0	0	0	0	0	0	0	0	0
2012ABallena1	2012	300	Ballena	24.4797	-110.407	Niparajá	2012-06-25	Cold	Sustainable	0	0	0	0	0	0	0	0	0	0	0	363.23	0	0	31.5448	0	0	0	16.8669	0	0	0	0.90803	0	0	0	197.733	0	0	0	0	31.844	0	0	0	0	0	0	0	2.01556
2012ABallena2	2012	300	Ballena	24.4797	-110.407	Niparajá	2012-06-26	Cold	Sustainable	0	0	0	0	0	0	0	0	0	0	0	777.005	0	0	12.3731	0	0	0	0	0	37.3544	49.3026	2.72409	53.6738	0	0	58.2767	0	0	0	100.665	0	0	0	0	0	0	0	0	2.01556
2012ABonanza1	2012	300	Bonanza	24.4552	-110.29	Niparajá	2012-06-26	Cold	Restricted	0	0	0	0	0	0	0	0	0	0	185.712	275.223	0	0	44.0547	0	0	0	0	0	48.5582	0	7.36565	0	0	0	58.2767	0	0	0	2.93329	0	0	0	0	0	0	0	0	2.01556
2012ACardonal1	2012	300	Cardonal	24.537	-110.399	Niparajá	2012-06-26	Cold	Sustainable	0	766.151	0	0	0	2.03274	4.74663	0	0	0	0	651.5	0	0	19.0349	0	0	134.58	0	0	0	25.9487	43.7634	0	0	0	0	0	0	0	0	0	0	0	0	3033.79	0	0	0	14.1089
2012AGallo1	2012	300	Gallo	24.4652	-110.387	Niparajá	2012-06-27	Cold	Sustainable	0	2144.16	0	0	0	8.89359	0	0	0	0	92.856	1136.67	0	0	38.2371	0	0	100.19	33.7338	0	0	119.364	0	0	0	0	158.356	0	0	0	0	0	0	0	0	0	0	0	0	2.01556
2012AIslotes1	2012	300	Islotes	24.5994	-110.4	Niparajá	2012-06-27	Cold	Restricted	0	979.379	0	0	0	0	0	0	0	0	1296.61	529.348	0	0	3.41457	0	0	0	0	0	98.6977	0	7.971	0	5.46515	0	0	0	0	0	0	0	0	0	0	0	0	0	0	2.01556
2012AIslotes2	2012	300	Islotes	24.5994	-110.4	Niparajá	2012-06-27	Cold	Restricted	0	0	0	0	0	0	0	0	362.461	0	0	349.463	0	0	8.72273	0	0	311.051	0	0	1027.49	59.6821	16.85	0	0	0	0	0	0	0	170.254	0	0	0	0	0	0	0	0	6.04668
2012APailebote1	2012	300	Pailebote	24.5051	-110.307	Niparajá	2012-06-27	Cold	Sustainable	0	934.955	0	0	0	0	0	0	362.461	0	241.584	418.557	0	0	13.4225	0	0	34.3901	0	0	1424.73	0	6.42381	0	0	0	0	0	0	0	0	0	0	0	0	8160.34	0	0	0	0
2012APailebote2	2012	300	Pailebote	24.5051	-110.307	Niparajá	2012-06-28	Cold	Sustainable	0	27.1834	0	0	0	0	1979.01	0	0	0	0	1243.31	0	0	13.0499	0	0	100.19	67.4676	0	6.39869	62.6319	22.0631	0	0	0	116.553	0	0	0	345.727	0	0	0	0	10.6694	0	150.148	0	33.0207
2012APunta_Lobos1	2012	300	Punta_Lobos	24.472	-110.288	Niparajá	2012-06-28	Cold	Restricted	0	76.874	0	0	308.745	0	0	0	238.747	0	0	617.019	0	0	17.6812	0	0	103.17	0	0	25.2748	0.657774	6.39001	226.497	0	0	162.358	0	0	0	34.7946	0	0	0	0	0	0	0	0	24.4973
2012APunta_Lobos2	2012	300	Punta_Lobos	24.472	-110.288	Niparajá	2012-06-28	Cold	Restricted	0	0	0	0	0	58.7615	0	0	0	0	37.1921	140.437	0	0	9.33112	0	0	12.6635	0	0	0	0	0.605353	0	0	0	63.9617	0	0	0	47.6906	0	0	0	0	0	0	19.7608	0	34.5751
2012ASan_Gabriel1	2012	300	San_Gabriel	24.4301	-110.364	Niparajá	2012-06-28	Cold	Restricted	0	455.29	0	0	0	23.9176	0	0	0	0	0	0	0	0	2.50198	0	0	0	33.7338	0	5.33634	0	0	0	0	0	22.9024	0	0	0	0	0	0	0	0	1166.65	0	0	0	0
2012ASwanny1	2012	300	Swanny	24.392	-110.306	Niparajá	2012-06-28	Cold	Traditional	0	204.936	0	0	0	84.6797	0	0	0	0	517.104	1838.72	0	0	28.7386	0	0	34.3901	0	0	0	0	3.32944	0	0	0	139.456	0	0	0	104.384	0	0	0	0	34955	0	0	0	2.01556
2012ATijeretas1	2012	300	Tijeretas	24.5713	-110.414	Niparajá	2012-06-28	Cold	Traditional	0	527.892	0	0	0	0	329.589	0	0	0	33.9349	348.568	0	0	16.8371	0	0	34.3901	33.7338	0	629.995	0	3.9686	0	2.08468	0	0	0	0	0	0	0	0	0	0	0	0	0	0	38.534
2012BBajito1	2012	300	Bajito	24.5967	-110.408	Niparajá	2012-10-01	Warm	Traditional	0	6.79586	0	0	0	32.8112	0	0	0	0	219.647	520.406	0	0	21.4	0	0	115.706	0	0	8.95817	0	118.754	0	0	0	204.16	598.563	0	0	327.409	0	0	0	0	0	0	0	0	0
2012BBallena1	2012	300	Ballena	24.4797	-110.407	Niparajá	2012-10-01	Warm	Sustainable	0	1619.13	0	0	0	71.7528	494.384	0	0	0	0	314.931	0	0	56.1236	0	0	71.6327	33.7338	0	62.0673	100.255	1.21071	152.604	1.04234	0	116.553	0	0	0	100.665	275.438	0	0	0	23435.7	0	0	0	8.99134
2012BBallena2	2012	300	Ballena	24.4797	-110.407	Niparajá	2012-10-01	Warm	Sustainable	0	183.488	0	0	0	10.9263	164.795	0	0	0	0	485.854	0	0	6.76072	0	0	205.835	15.571	0	641.96	208.027	0	0	0	0	0	0	0	0	0	0	0	0	0	693.319	0	210.506	0	35.9653
2012BBonanza1	2012	300	Bonanza	24.4552	-110.29	Niparajá	2012-10-01	Warm	Restricted	0	4308.77	0	0	0	59.492	0	0	0	0	169.674	53.6837	0	0	25.423	0	0	0	0	0	0.639869	0	6.96156	0	0	0	204.16	1655.01	0	0	117.28	0	0	0	0	0	0	0	0	0
2012BCardonal1	2012	300	Cardonal	24.537	-110.399	Niparajá	2012-10-01	Warm	Sustainable	0	541.466	0	0	0	2.03274	0	0	0	0	0	83.8677	0	0	6.9965	0	0	50.2458	7.78552	0	7.99837	24.413	4.54015	0	0	0	0	0	0	0	0	0	0	0	0	5018.66	0	0	42.5527	0
2012BGallo1	2012	300	Gallo	24.4652	-110.387	Niparajá	2012-10-01	Warm	Sustainable	0	2525.31	0	0	0	26.6808	134.496	0	110.984	0	0	845.679	0	0	36.9519	0	0	139.811	62.279	0	346.862	102.881	0	0	0	0	81.1791	0	0	0	60.5867	0	0	0	0	0	0	352.923	0	143.236
2012BIslotes1	2012	300	Islotes	24.5994	-110.4	Niparajá	2012-10-01	Warm	Restricted	0	46.0636	0	0	0	0	41.9399	0	0	0	0	196.122	0	0	5.00396	0	0	100.19	0.959792	0	211.376	0	10.291	0	0	0	2.3329	0	0	0	47.6906	0	0	0	0	0	0	19.7608	0	2.01556
2012BIslotes2	2012	300	Islotes	24.5994	-110.4	Niparajá	2012-10-01	Warm	Restricted	0	0	0	0	0	0	0	0	238.747	0	1098.23	452.962	0	0	5.47552	0	0	203.36	0	0	860.906	189.094	46.2755	0	2.08468	0	0	0	0	0	139.178	5.90536	0	0	0	0	0	0	0	0
2012BPailebote1	2012	300	Pailebote	24.5051	-110.307	Niparajá	2012-10-01	Warm	Sustainable	0	655.256	0	0	0	0	0	0	174.866	0	194.661	304.938	0	0	5.47552	0	0	538.193	0	0	890.619	0	3.02677	0	0	0	58.2767	0	0	0	0	0	0	0	0	1631.1	0	0	0	2.01556
2012BPailebote2	2012	300	Pailebote	24.5051	-110.307	Niparajá	2012-10-01	Warm	Sustainable	0	143.336	0	0	1029.15	17.7872	3628.43	0	137.871	0	92.856	632.072	0	0	26.4724	107.451	0	194.297	11.6783	0	775.561	25.9821	4.57395	1573.35	0	0	391.462	0	0	0	0	0	0	0	0	2616.15	0	503.071	0	6.04668
2012BPunta_Lobos1	2012	300	Punta_Lobos	24.472	-110.288	Niparajá	2012-10-01	Warm	Restricted	0	621.133	0	0	0	0	0	0	137.871	0	0	1013.73	0	0	4.86713	0	0	34.3901	0	0	228.386	0	6.05353	0	0	0	529.295	0	0	0	0	15.466	0	0	0	0	0	150.148	0	2.01556
2012BPunta_Lobos2	2012	300	Punta_Lobos	24.472	-110.288	Niparajá	2012-10-01	Warm	Restricted	0	0	0	0	0	0	0	0	0	0	0	561.873	0	0	5.84814	0	0	100.19	0	0	48.027	0	0.90803	0	0	0	431.42	0	0	0	100.665	91.9342	0	0	0	0	0	0	0	2.01556
2012BSan_Gabriel1	2012	300	San_Gabriel	24.4301	-110.364	Niparajá	2012-11-01	Warm	Restricted	0	195.275	0	0	0	0	0	0	0	0	0	36.8228	0	0	0	0	0	0	0	0	12.7974	0	0	0	0	0	0	0	0	0	0	0	0	0	0	752.301	0	0	0	2.01556
2012BSwanny1	2012	180	Swanny	24.392	-110.306	Niparajá	2012-11-01	Warm	Traditional	0	1541.15	0	0	0	0	0	0	0	0	226.233	0	0	0	6.19794	0	0	0	0.799827	0	0	0	2.52231	0	0	0	0	0	0	0	0	0	0	0	0	642.624	0	524.572	0	514.405
2012BTijeretas1	2012	300	Tijeretas	24.5713	-110.414	Niparajá	2012-11-01	Warm	Traditional	0	196.309	0	0	0	0	20.9699	0	28.9828	0	0	9.40246	1.061	0	11.2247	0	0	12.6635	3.89276	0	236.029	3.94664	2.72409	0	0	0	116.553	0	0	0	50.9781	0	0	0	0	0	0	0	0	18.14
2013ABajito1	2013	300	Bajito	24.5967	-110.408	Niparajá	2013-06-17	Cold	Traditional	0	0	291.788	0	0	0	2471.92	0	0	0	477.53	207.819	0	0	79.6908	0	0	0	0	0	458.388	0	31.3785	0	1.90094	0	278.912	0	0	0	35.1487	0	0	0	0	0	0	0	0	75.5007
2013ABallena1	2013	300	Ballena	24.4797	-110.407	Niparajá	2013-06-17	Cold	Sustainable	0	368.626	0	0	0	0	0	0	0	0	0	412.291	0	0	14.3656	0	0	0	58.3862	0	5.33634	555.303	0	0	71.9544	0	0	0	0	0	0	56.7685	0	0	0	16175.4	0	0	4719.14	0
2013ABallena2	2013	300	Ballena	24.4797	-110.407	Niparajá	2013-06-18	Cold	Sustainable	0	0	0	0	0	0	0	0	0	0	0	263.53	0	0	10.1069	0	0	0	0	0	117.399	362.029	0	0	0.633647	0	5.68501	0	0	0	0	139.008	0	0	0	955.56	0	0	0	4.03112
2013ABonanza1	2013	300	Bonanza	24.4552	-110.29	Niparajá	2013-06-18	Cold	Restricted	0	73.2576	0	0	0	32.8112	0	0	0	0	1089.29	1062.83	0	0	32.9973	0	0	134.58	33.7338	0	14.3006	0	18.3972	0	0	0	297.811	0	0	0	135.459	0	0	0	0	0	0	0	0	15.038
2013ACardonal1	2013	300	Cardonal	24.537	-110.399	Niparajá	2013-06-18	Cold	Sustainable	0	942.221	0	0	0	0	41.9399	0	0	0	345.863	181.581	0	0	34.9736	0	0	21.2211	114.435	0	69.3724	9.86661	0	0	0	0	5.68501	0	0	0	25.7921	0	0	0	0	386.657	0	0	0	2.01556
2013AGallo1	2013	300	Gallo	24.4652	-110.387	Niparajá	2013-06-18	Cold	Sustainable	0	1626.11	0	0	0	23.9176	0	0	0	0	275.519	312.069	0	0	14.1298	0	0	100.19	60.9831	0	31.0337	90.8206	0	0	3.42169	0	533.343	0	0	0	0	0	0	0	0	0	0	0	0	0
2013AIslotes1	2013	300	Islotes	24.5994	-110.4	Niparajá	2013-06-19	Cold	Restricted	0	329.599	0	0	0	0	0	0	3.57975	0	0	94.2114	0	0	1.52098	0	0	34.3901	0	0	197.65	0	0.90803	0	0	0	0	0	0	0	135.459	0	0	0	0	0	0	0	0	26.5129
2013AIslotes2	2013	300	Islotes	24.5994	-110.4	Niparajá	2013-06-19	Cold	Restricted	0	58.6061	291.788	0	0	0	3215.71	0	0	0	1201.71	399.984	0	0	23.2936	0	0	788.092	0	0	986.894	266.606	10.9978	0	13.3794	0	174.83	0	0	0	411.598	0	0	0	0	0	0	4327.61	0	8.99134
2013APailebote1	2013	300	Pailebote	24.5051	-110.307	Niparajá	2013-06-19	Cold	Sustainable	0	427.754	0	0	0	0	1525.46	0	0	0	0	244.531	0	0	14.5024	0	0	0	48.9588	0	27.8343	7.78462	0	0.589013	1.04234	0	0	0	0	0	0	56.7685	0	0	0	1320.8	0	0	0	8.06224
2013APailebote2	2013	300	Pailebote	24.5051	-110.307	Niparajá	2013-06-19	Cold	Sustainable	0	0	0	0	0	2.03274	0	0	100.876	0	92.856	1713.52	0	0	62.2759	11876.3	0	0	33.7338	0	7.99837	0	9.1479	0	0	0	216.632	0	0	0	0	0	0	0	0	0	0	0	0	0
2013APunta_Lobos1	2013	300	Punta_Lobos	24.472	-110.288	Niparajá	2013-06-19	Cold	Restricted	0	87.0678	0	0	0	2.03274	0	0	0	0	0	580.399	0	0	11.0879	0	0	276.661	0	0	12.4775	0	5.1455	0	0	0	22.9024	0	0	0	0	0	0	0	0	0	0	0	0	0
2013APunta_Lobos2	2013	300	Punta_Lobos	24.472	-110.288	Niparajá	2013-06-19	Cold	Restricted	0	0	0	0	0	0	907.108	0	0	0	0	305.949	0	0	3.34615	0	0	0	0	0	101.704	22.0541	0.90803	0	0	0	962.595	0	394.306	0	12.8961	0	0	0	0	0	0	0	0	15.038
2013ASan_Gabriel1	2013	300	San_Gabriel	24.4301	-110.364	Niparajá	2013-06-20	Cold	Restricted	0	813.536	0	0	0	23.9176	0	0	0	0	373.284	36.8228	0	0	0.608391	0	0	0	0	0	136.077	0	0	0	0	0	0	0	0	0	0	0	0	0	0	0	0	0	0	2.01556
2013ASwanny1	2013	300	Swanny	24.392	-110.306	Niparajá	2013-06-20	Cold	Traditional	0	269.059	0	0	0	99.7359	0	0	1.94512	0	7657.72	506.766	0	0	6.08391	5739.59	0	34.3901	33.7338	0	0	55.1352	4437.92	0	0	0	91.4471	0	0	0	282.005	0	0	0	0	30978.5	0	0	0	131.709
2013ATijeretas1	2013	300	Tijeretas	24.5713	-110.414	Niparajá	2013-06-20	Cold	Traditional	0	252.288	0	0	0	0	1135.26	0	0	0	3382.18	55.9288	0	0	17.7497	0	0	0	58.3914	0	3064.56	0	14.6975	465.421	0.380188	0	0	0	0	0	0	31.844	0	0	0	0	0	0	0	11.0069
2013BBallena2	2013	300	Ballena	24.4797	-110.407	Niparajá	2013-11-16	Warm	Sustainable	0	438.082	0	0	0	30.0158	0	0	0	0	0	177.838	0	0	4.86713	0	0	357.621	56.7443	0	0.959804	294.096	0	0	0	0	116.553	0	0	0	0	0	0	0	0	3512.27	0	0	0	24.4973
2013BBonanza1	2013	300	Bonanza	24.4552	-110.29	Niparajá	2013-11-18	Warm	Restricted	0	9732.33	0	0	0	73.7856	0	0	0	0	394.045	885.577	0	0	16.6318	0	0	171.823	16.8669	0	0.319935	0	29.6344	0	0	0	122.238	0	0	0	170.254	0	0	0	0	0	0	2442.52	0	24.4973
2013BGallo1	2013	360	Gallo	24.4652	-110.387	Niparajá	2013-11-18	Warm	Sustainable	0	4315.3	0	0	0	39.8627	0	0	0	0	687.901	1932.59	0	0	9.37937	0	0	214.056	59.4713	0	79.2838	108.78	0	0	0.316824	0	233.828	0	0	0	0	0	0	0	0	0	0	43.8554	0	0
2013BPunta_Lobos2	2013	300	Punta_Lobos	24.472	-110.288	Niparajá	2013-11-19	Warm	Restricted	0	0	0	0	0	0	0	0	0	0	33.9349	735.733	0	0	14.9435	0	0	68.7802	0	0	127.63	0	2.45522	0	0	0	245.22	0	0	0	0	0	0	0	0	0	0	0	0	22.0138
2014ABajito1	2014	300	Bajito	24.5967	-110.408	Niparajá	2014-06-17	Cold	Traditional	0	0	0	0	0	8.89359	0	0	0	0	0	1101.52	0	0	6.82914	8596.11	0	200.38	0	0	1158.94	0	77.7925	0	0	0	58.2767	0	0	0	392.632	139.008	0	0	0	0	0	0	0	0
2014ABallena1	2014	300	Ballena	24.4797	-110.407	Niparajá	2014-06-17	Cold	Sustainable	0	602.551	0	0	0	2.03274	0	0	0	0	0	461.715	0	0	33.0657	0	0	34.3901	0	0	0	171.909	0	0	1.52075	0	116.553	0	0	0	0	0	0	0	0	10.6694	0	0	0	0
2014ABallena2	2014	240	Ballena	24.4797	-110.407	Niparajá	2014-06-18	Cold	Sustainable	0	489.19	0	0	0	0	0	0	0	0	169.674	130.286	0	0	9.67716	1343.14	0	293.463	19.4638	0	350.197	893.215	0	0	0	0	72.8459	0	0	0	0	344.298	0	0	0	0	0	0	0	0.297943
2014ABonanza1	2014	300	Bonanza	24.4552	-110.29	Niparajá	2014-06-18	Cold	Restricted	0	1193.6	0	0	0	47.8352	164.795	0	0	0	92.856	943.691	0	0	45.8799	0	0	559.027	0	0	10.6727	0	0	0	0	0	116.553	0	0	0	138.393	0	0	0	0	0	0	52.6265	0	4.03112
2014ACardonal1	2014	300	Cardonal	24.537	-110.399	Niparajá	2014-06-18	Cold	Sustainable	0	750.802	0	0	0	0	56.7628	0	0	0	0	63.6285	0	0	27.4534	0	0	68.7802	3.89276	0	530.714	259.668	0	0	1.54926	0	0	0	0	0	0	91.9342	0	0	0	914.245	0	0	0	2.49227
2014AGallo1	2014	300	Gallo	24.4652	-110.387	Niparajá	2014-06-18	Cold	Sustainable	0	2559.31	0	0	0	137.912	164.795	0	0	0	278.568	817.826	0	0	25.7956	0	0	0	3.89276	0	820.075	292.231	0	0	0	0	81.1791	0	0	0	0	367.373	0	0	0	0	0	0	0	0.238355
2014AIslotes1	2014	300	Islotes	24.5994	-110.4	Niparajá	2014-06-19	Cold	Restricted	0	31.425	0	0	0	0	0	0	0	0	856.453	600.934	0	0	713.297	0	0	134.58	75.2531	0	423.671	0	13.4868	0	0	0	5.68501	0	0	0	34.7946	0	0	0	0	0	0	0	0	31.0051
2014AIslotes2	2014	300	Islotes	24.5994	-110.4	Niparajá	2014-06-19	Cold	Restricted	0	0	0	0	0	0	0	0	0	0	0	465.83	0	0	7.43753	3223.54	35.6729	345.441	0	0	673.627	0	17.7919	0	0.253459	0	0	0	0	0	652.941	0	0	0	0	0	0	0	0	0
2014APailebote1	2014	300	Pailebote	24.5051	-110.307	Niparajá	2014-06-19	Cold	Sustainable	0	442.976	0	0	0	0	0	0	36.9946	0	0	441.584	0	0	37.7655	0	10.8619	276.661	0	0	282.826	0	2.45522	152.604	0	0	216.632	0	0	0	0	0	0	0	0	0	0	0	0	2.01556
2014APailebote2	2014	300	Pailebote	24.5051	-110.307	Niparajá	2014-06-19	Cold	Sustainable	0	3.39793	0	0	0	34.8439	0	0	0	0	92.856	945.866	0	0	47.9408	0	0	216.024	11.1448	0	246.534	0	7.66832	0	0	0	0	0	0	0	85.4185	0	0	0	0	128.033	0	52.6265	0	76.2766
2014APunta_Lobos1	2014	300	Punta_Lobos	24.472	-110.288	Niparajá	2014-06-19	Cold	Restricted	0	0	0	0	0	116.791	0	0	115.368	0	0	270.871	0	0	26.1682	0	0	100.19	0	0	319.069	0	12.8814	0	1.04234	0	190.946	0	0	0	0	0	2.85867	0	0	0	0	0	0	2.01556
2014APunta_Lobos2	2014	300	Punta_Lobos	24.472	-110.288	Niparajá	2014-06-19	Cold	Restricted	0	101.938	0	0	0	68.9559	0	0	0	0	254.834	179.299	0	0	19.2706	0	0	592.709	0	0	399.688	0	1.21071	0	2.08468	0	58.2767	0	0	0	0	0	0	0	0	0	0	0	0	4.03112
2014ASan_Gabriel1	2014	300	San_Gabriel	24.4301	-110.364	Niparajá	2014-06-20	Cold	Restricted	0	122.938	0	0	0	0	0	0	0	0	0	183.896	0	0	3.41457	0	0	0	0	0	0	0	0	0	0	0	0	0	0	0	0	0	0	0	63.0122	3669.36	0	2371.29	255.648	0
2014ASwanny1	2014	300	Swanny	24.392	-110.306	Niparajá	2014-06-20	Cold	Traditional	0	291.991	0	0	0	134.578	0	0	0	0	1341.94	456.861	0	0	6.52494	0	0	250.286	1.91958	0	0	0	8.27368	0	0	0	845.204	0	0	0	47.6906	15.466	0	0	0	9948.08	0	3114.26	0	0
2014ATijeretas1	2014	300	Tijeretas	24.5713	-110.414	Niparajá	2014-06-20	Cold	Traditional	0	1866.51	0	318.718	0	0	0	0	298.579	0	0	324.647	0	0	18.9664	0	0	47.0535	0	0	505.322	0	42.344	0	0.253459	0	0	0	0	0	397.312	0	0	0	0	0	0	0	0	37.4475
2014BBajito1	2014	300	Bajito	24.5967	-110.408	Niparajá	2014-11-12	Warm	Traditional	0	0	0	0	0	0	0	0	51.486	0	0.439402	390.857	0	0	5.23974	0	0	0.339681	0	0	185.595	0	35.785	0	0	0	58.2767	0	0	0	511.496	0	0	0	0	0	0	0	0	0
2014BBallena1	2014	300	Ballena	24.4797	-110.407	Niparajá	2014-11-12	Warm	Sustainable	0	602.253	0	0	0	8.89359	0	0	0	0	3.25716	1511.56	0	0	14.434	0	0	34.3901	16.4772	0	9.59804	0	10.4262	0	1.04234	0	374.988	0	0	0	230.841	323.925	0	0	0	0	0	0	0	62.1832
2014BBallena2	2014	300	Ballena	24.4797	-110.407	Niparajá	2014-11-12	Warm	Sustainable	0	109.346	0	0	0	0	164.795	0	0	0	0	344.608	0	0	12.4415	0	0	137.433	75.2531	0	5585.24	61.3423	0	0	0	0	0	0	0	0	100.665	31.844	0	0	0	21605.2	0	2272.49	0	0
2014BBonanza1	2014	300	Bonanza	24.4552	-110.29	Niparajá	2014-11-12	Warm	Restricted	0	3517.79	0	0	0	0	0	0	0	0	221.052	232.981	0	0	2.50198	0	0	423.904	7.78552	0	0	0	3.36325	0	0	0	0	0	0	0	37.7278	31.844	0	0	0	0	0	0	0	26.679
2014BCardonal1	2014	300	Cardonal	24.537	-110.399	Niparajá	2014-11-13	Warm	Sustainable	0	342.535	110.678	0	0	0	0	0	0	0	0	424.601	0	0	15.2477	0	0	134.58	0	0	357.805	55.2226	0	0	1.04234	0	0	0	0	0	0	275.438	0	0	0	14716.2	0	736.771	0	24.4973
2014BGallo1	2014	300	Gallo	24.4652	-110.387	Niparajá	2014-11-13	Warm	Sustainable	0	640.662	15.3728	0	0	0	0	0	0	0	0	366.61	0	0	7.43753	0	0	34.3901	45.4121	0	28.1543	2.95998	0	0	0	0	0	0	0	0	0	0	0	0	0	0	0	0	0	0
2014BIslotes1	2014	360	Islotes	24.5994	-110.4	Niparajá	2014-11-13	Warm	Restricted	0	330.701	0	0	0	0	0	0	0	0	0	340.729	0	0	3.60596	0	1.29308	83.4918	0.799827	0	211.516	0	13.9854	0	0	0	0	0	0	0	170.874	0	0	0	0	0	0	0	0	32.3705
2014BIslotes2	2014	360	Islotes	24.5994	-110.4	Niparajá	2014-11-13	Warm	Restricted	0	98.7314	0	0	0	0	411.987	0	84.0637	0	0	283.793	0	0	22.1038	0	64.654	59.6939	0	0	645.752	0	5.35318	0	0	0	0	0	0	0	39.7422	0	0	0	0	0	0	7.63808	0	7.49278
2014BPailebote1	2014	300	Pailebote	24.5051	-110.307	Niparajá	2014-11-14	Warm	Sustainable	0	207.274	0	0	0	0	0	0	211.86	0	0	578.652	0	0	10.2437	0	0	134.58	0	0	247.059	0	1.81606	0	0	0	56.8501	0	0	0	0	0	0	0	0	6557.53	0	0	0	0
2014BPailebote2	2014	300	Pailebote	24.5051	-110.307	Niparajá	2014-11-14	Warm	Sustainable	0	3.39793	0	0	0	0	0	0	36.9946	0	102.244	439.663	0	0	40.9443	0	0	159.907	0	0	669.602	0	17.7919	0	0	0	0	0	0	0	2.93329	0	0	0	0	0	0	0	0	38.7724
2014BPunta_Lobos1	2014	300	Punta_Lobos	24.472	-110.288	Niparajá	2014-11-14	Warm	Restricted	0	141.424	0	0	0	0	164.795	0	0	0	0	265.229	0	0	9.33112	0	0	2.85255	0	0	154.754	259.487	21.424	0	0	0	950.133	0	0	0	34.7946	0	0	0	0	0	0	0	0	45.582
2014BPunta_Lobos2	2014	300	Punta_Lobos	24.472	-110.288	Niparajá	2014-11-15	Warm	Restricted	0	40.7751	0	0	0	23.9176	0	0	36.9946	0	0	428.534	0	0	4.02296	0	0	363.268	0	0	17.3913	0	0.302677	0	0	0	776.521	0	0	0	69.5891	0	0	0	0	0	0	0	0	8.99134
2014BSan_Gabriel1	2014	300	San_Gabriel	24.4301	-110.364	Niparajá	2014-11-15	Warm	Restricted	0	398.378	3.7064	0	6.35563	0	0	0	0	0	0	0	0	0	6.52494	0	0	0	4.85255	0	78.9581	0	0	0	0	0	0	0	0	0	69.5891	199.635	0	0	0	0	0	6005.93	0	0.238355
2014BSwanny1	2014	300	Swanny	24.392	-110.306	Niparajá	2014-11-15	Warm	Traditional	0	578.476	0	0	0	0	0	0	0	0	135.74	404.013	0	0	127.626	0	0	337.941	7.78552	0	0	0	18.6323	0	0	0	676.802	0	0	0	126.457	338.343	0	0	0	693.509	0	0	0	0
2014BTijeretas1	2014	300	Tijeretas	24.5713	-110.414	Niparajá	2014-11-15	Warm	Traditional	0	1207.61	110.678	0	0	0	0	0	14.4914	0	33.9349	269.828	0	0	5.30816	0	0	669.921	0.479896	0	182.937	0	1.21071	0	0	0	0	0	0	0	147.193	0	0	0	0	0	0	0	0	8.06224
2015ABajito1	2015	360	Bajito	24.5967	-110.408	CONANP/PROMOBI/IGCBCS/003/2015	2015-06-10	Cold	Traditional	0	0	0	0	0	21.6253	0	0	2.98313	0	7575.46	186.216	0	0	6.39442	0	0	28.6584	0	0	340.759	0	15.4142	0	0	0	0	0	0	0	542.103	0	0	0	0	0	0	0	0	23.7737
2015ABallena1	2015	300	Ballena	24.4797	-110.407	CONANP/PROMOBI/IGCBCS/003/2015	2015-06-10	Cold	Sustainable	0	1170.67	0	0	0	0	0	0	0	0	0	239.861	0	0	22.381	0	0	0	0	0	746.308	189.521	2.45522	0	0	0	0	0	0	0	2192.81	15.466	0	0	126.024	8828.15	0	0	0	2.01556
2015ABallena2	2015	300	Ballena	24.4797	-110.407	CONANP/PROMOBI/IGCBCS/003/2015	2015-06-11	Cold	Sustainable	0	146.098	0	0	0	2.03274	0	0	0	0	33.9349	118.432	0	0	5.17133	32235.4	0	140.413	3.89276	0	313.238	363.098	0	0	0	0	0	0	0	0	0	107.4	0	0	0	10.6694	0	0	0	11.2453
2015ABonanza1	2015	300	Bonanza	24.4552	-110.29	CONANP/PROMOBI/IGCBCS/003/2015	2015-06-11	Cold	Restricted	0	0	0	0	13.636	0	443.115	0	0	0	101.805	2208.97	0	0	6.69231	0	0	34.3901	7.78552	0	9.59804	0	10.3924	0	0	0	81.1791	0	0	0	243.562	0	0	0	0	0	0	105.253	0	15.0623
2015ACardonal1	2015	300	Cardonal	24.537	-110.399	CONANP/PROMOBI/IGCBCS/003/2015	2015-06-11	Cold	Sustainable	0	413.391	0	0	102.915	0	0	0	7.1595	0	0	232.981	0	0	6.08391	0	0	2.85255	0	0	109.383	57.0872	0	0	0	0	0	0	0	0	0	0	0	0	0	10061.3	0	0	0	0
2015AGallo1	2015	300	Gallo	24.4652	-110.387	CONANP/PROMOBI/IGCBCS/003/2015	2015-06-11	Cold	Sustainable	0	1410.04	0	0	0	0	0	0	0	0	130.048	883.128	754.373	0	8.82168	0	0	646.011	11.6783	0	37.7523	308.79	0.302677	0	0.126729	0	0	0	0	0	100.665	0	0	0	0	0	0	150.148	0	2.73062
2015AIslotes1	2015	240	Islotes	24.5994	-110.4	CONANP/PROMOBI/IGCBCS/003/2015	2015-06-12	Cold	Restricted	0	602.818	0	0	0	0	0	0	46.2433	0	483.167	99.5849	0	0	19.4398	0	8.07054	0	4.86595	0	959.815	0	19.1708	190.755	0	0	0	0	0	0	848.497	0	0	0	0	0	0	0	0	30.6216
2015AIslotes2	2015	300	Islotes	24.5994	-110.4	CONANP/PROMOBI/IGCBCS/003/2015	2015-06-12	Cold	Restricted	0	0	0	0	0	25.9504	0	0	104.456	0	126.791	134.413	0	0	238.136	0	6.20679	0	0	0	846.823	36.3282	26.3682	152.604	0	0	58.2767	0	0	0	1930.52	0	0	0	0	0	0	0	0	0.238355
2015APailebote1	2015	300	Pailebote	24.5051	-110.307	CONANP/PROMOBI/IGCBCS/003/2015	2015-06-12	Cold	Sustainable	0	294.527	150.566	0	0	0	0	0	0	0	0	527.937	0	0	12.3731	0	0	250.286	0	0	231.05	0	1.51338	0	0	0	0	0	0	0	113.561	581.248	0	0	0	3177.2	0	0	0	2.01556
2015APailebote2	2015	300	Pailebote	24.5051	-110.307	CONANP/PROMOBI/IGCBCS/003/2015	2015-06-12	Cold	Sustainable	0	325.731	0	0	0	8.89359	0	0	0	0	3.25716	218.039	0	0	4.56294	534.806	0	0	0	0	19.1961	2.59487	3.06057	0	0	0	45.8047	0	0	0	34.7946	0	0	0	0	114.4	0	750.742	0	0
2015APunta_Lobos1	2015	300	Punta_Lobos	24.472	-110.288	CONANP/PROMOBI/IGCBCS/003/2015	2015-06-12	Cold	Restricted	0	0	0	0	0	4.06549	0	0	316.65	0	0	1478.82	0	0	8.89009	0	0	1244.08	0	0	23.6752	0	10.6275	0	0	0	45.8047	0	0	0	183.15	0	0	0	0	0	0	0	0	143.236
2015APunta_Lobos2	2015	300	Punta_Lobos	24.472	-110.288	CONANP/PROMOBI/IGCBCS/003/2015	2015-06-12	Cold	Restricted	0	0	0	0	0	0	0	0	0	0	26.4994	265.242	0	0	4.32716	0	0	34.3901	0	0	53.3634	0	266.206	0	0	0	116.553	0	0	0	100.665	307.282	0	0	0	0	0	0	0	6.04668
2015ASan_Gabriel1	2015	300	San_Gabriel	24.4301	-110.364	CONANP/PROMOBI/IGCBCS/003/2015	2015-06-13	Cold	Restricted	0	590.85	0.486333	0	0	0	0	0	0	0	0	288.968	0	0	0	0	0	0	0	0	0	0	0.302677	0	0	0	0	0	0	0	0	0	0	0	2520.49	4089.86	0	0	56.8474	0
2015ASwanny1	2015	300	Swanny	24.392	-110.306	CONANP/PROMOBI/IGCBCS/003/2015	2015-06-13	Cold	Traditional	0	1210.42	0	0	0	0	0	0	0	0	4509.51	4301.05	0	0	3.34615	0	0	0	0	0	0	0	14.0921	0	0	0	0	0	0	0	217.945	199.635	0	0	315.061	16243.6	0	0	0	1599.78
2015ATijeretas1	2015	300	Tijeretas	24.5713	-110.414	CONANP/PROMOBI/IGCBCS/003/2015	2015-06-13	Cold	Traditional	0	513.812	0	0	0	0	0	0	0	0	33.9349	464.525	0	0	18.9664	0	0	134.58	7.78552	0	1574.64	0	55.2254	0	0	0	0	0	0	0	82.4852	0	0	0	0	0	0	0	0	0
2015BBajito1	2015	300	Bajito	24.5967	-110.408	CONANP/PROMOBI/IGCBCS/003/2015	2015-10-28	Warm	Traditional	0	0	0	0	0	0	0	0	114.564	0	67.8698	126.713	0	0	28.4344	0	0	100.19	17.3468	0	147.486	0.657774	9.68565	0	0	0	81.1791	0	0	0	236.124	31.844	0	0	0	0	0	0	0	2.01556
2015BBallena1	2015	300	Ballena	24.4797	-110.407	CONANP/PROMOBI/IGCBCS/003/2015	2015-10-28	Warm	Sustainable	0	1473.48	0	0	0	0	0	0	0	0	101.805	32.2241	0	0	12.6773	0	0	260.837	7.78552	0	235.752	44.2215	0	0	0	0	0	0	0	0	0	0	0	0	0	10.6694	0	19.7608	0	4.26948
2015BBallena2	2015	300	Ballena	24.4797	-110.407	CONANP/PROMOBI/IGCBCS/003/2015	2015-10-29	Warm	Sustainable	0	482.506	0	0	102.915	0	618.349	0	0	0	0	533.646	0	0	4.86713	0	0	2893.54	1066.9	0	6.07876	139.755	3.63212	0	0	0	58.2767	0	0	0	138.393	0	0	0	0	186.541	0	157.88	0	1.19177
2015BBonanza1	2015	300	Bonanza	24.4552	-110.29	CONANP/PROMOBI/IGCBCS/003/2015	2015-10-29	Warm	Restricted	0	49.2113	0	0	0	0	164.795	0	0	0	73.6839	996.434	0	0	4.56294	0	0	150.224	23.3566	0	20.7958	0	1.81606	0	0	0	0	0	0	0	111.211	0	0	0	0	0	0	5646.85	440.153	15.038
2015BCardonal1	2015	240	Cardonal	24.537	-110.399	CONANP/PROMOBI/IGCBCS/003/2015	2015-10-29	Warm	Sustainable	0	478.319	0	0	0	0	823.973	0	0	0	0	138.779	0	0	7.22465	0	0	117.634	21.0836	0	261.436	59.2069	3.06902	0	0	0	0	0	0	0	16.1201	0	0	0	0	80.0203	0	3301.19	0	0
2015BGallo1	2015	240	Gallo	24.4652	-110.387	CONANP/PROMOBI/IGCBCS/003/2015	2015-10-30	Warm	Sustainable	0	1526.92	0	0	0	0	0	0	46.2433	0	339.349	97.7601	0	0	4.18269	0	0	42.9876	0	0	805.686	6.48718	0	0	0	0	0	0	0	0	0	0	0	0	0	0	0	0	0	33.1411
2015BIslotes1	2015	300	Islotes	24.5994	-110.4	CONANP/PROMOBI/IGCBCS/003/2015	2015-10-30	Warm	Restricted	0	67.9586	0	0	0	23.9176	0	0	0	0	106.106	68.5045	0	0	2.73776	0	0	2.85255	48.9588	0	452.055	0	34.8432	53.6738	0.380188	0	0	0	0	0	104.384	63.688	0	0	0	0	0	0	0	15.038
2015BPailebote1	2015	300	Pailebote	24.5051	-110.307	CONANP/PROMOBI/IGCBCS/003/2015	2015-10-30	Warm	Sustainable	0	286.672	0	0	0	0	329.589	0	40.5744	0	0	122.188	0	0	13.9885	0	0	94.1071	0	0	313.769	0	4.91043	0	0	0	0	0	0	0	0	0	0	0	0	1885.22	0	790.431	0	0
2015BPailebote2	2015	300	Pailebote	24.5051	-110.307	CONANP/PROMOBI/IGCBCS/003/2015	2015-10-30	Warm	Sustainable	0	23.7855	3851.46	0	0	0	1647.95	0	0	0	0	390.806	0	0	3.95454	0	0	59.717	15.571	0	146.181	1.64444	4.54015	0	0	0	285.339	0	0	0	47.6906	0	0	0	0	491.842	0	0	0	0
2015BPunta_Lobos1	2015	300	Punta_Lobos	24.472	-110.288	CONANP/PROMOBI/IGCBCS/003/2015	2015-10-30	Warm	Restricted	0	149.931	159.554	0	0	0	0	0	0	38.9666	66.2484	294.388	0	0	3.65035	0	0	34.3901	0	0	30.7137	0	2.42141	20.2197	0	0	0	0	0	0	72.5224	252.545	0	0	0	0	0	0	0	2.01556
2015BPunta_Lobos2	2015	300	Punta_Lobos	24.472	-110.288	CONANP/PROMOBI/IGCBCS/003/2015	2015-10-30	Warm	Restricted	0	102.998	0	0	0	8.89359	41.9399	0	0	0	0	131.54	0	0	14.8751	0	0	212.666	0	0	103.63	5.26219	0.302677	0	0.126729	0	373.143	0	0	0	40.6611	56.9709	0	0	0	0	0	0	0	2.01556
2015BSan_Gabriel1	2015	300	San_Gabriel	24.4301	-110.364	CONANP/PROMOBI/IGCBCS/003/2015	2015-10-31	Warm	Restricted	0	1152.42	0	0	40.9081	2.03274	0	0	0	0	0	36.8228	0	0	3.71877	0	0	34.3901	15.571	0	7.99837	0	0.302677	0	0	0	0	0	0	0	0	56.7685	0	0	0	0	0	0	0	0
2015BSwanny1	2015	300	Swanny	24.392	-110.306	CONANP/PROMOBI/IGCBCS/003/2015	2015-10-31	Warm	Traditional	0	0	0	0	0	29.9836	0	0	0	0	266.832	392.353	0	0	14.8066	0	0	141.033	16.8669	0	2.23954	0	77.7587	0	0	0	145.141	0	0	0	234.734	5.90536	0	0	0	0	0	0	0	206.134
2015BTijeretas1	2015	300	Tijeretas	24.5713	-110.414	CONANP/PROMOBI/IGCBCS/003/2015	2015-10-31	Warm	Traditional	0	257.369	0	0	0	0	0	0	36.9946	0	13.2497	101.319	0	0	14.5024	0	0	472.521	0	0	466.917	5.51863	31.7488	0	0	0	0	0	0	0	0	0	0	0	0	0	0	0	0	6.52339
2016ABajito1	2016	300	Bajito	24.5967	-110.408	CONANP/PROMANP/MB/DRPBCPN/02/2016	2016-06-15	Cold	Traditional	0	0	0	0	0	0	164.795	0	37.4809	0	5966.67	351.753	0	0	15.2477	5826.07	0	234.77	0	0	773.58	0	62.5911	0	0	0	58.2767	0	0	0	404.028	0	0	0	0	0	0	52.6265	0	2.01556
2016ABallena1	2016	300	Ballena	24.4797	-110.407	CONANP/PROMANP/MB/DRPBCPN/02/2016	2016-06-15	Cold	Sustainable	0	388.774	0	0	0	0	0	0	0	0	33.9349	83.9039	0	0	42.0927	0	0	34.3901	0.479896	0	851.366	82.1551	0	0	0	0	0	0	0	0	0	0	0	0	0	330.915	0	0	0	0
2016ABallena2	2016	300	Ballena	24.4797	-110.407	CONANP/PROMANP/MB/DRPBCPN/02/2016	2016-06-16	Cold	Sustainable	0	439.506	0	0	0	32.8112	0	0	0	0	67.8698	240.079	0	0	29.5828	2149.03	0	68.7802	15.571	0	0	271.84	0	0	0	0	0	1655.01	0	0	201.33	0	0	0	0	2791.24	0	0	0	0
2016ABonanza1	2016	300	Bonanza	24.4552	-110.29	CONANP/PROMANP/MB/DRPBCPN/02/2016	2016-06-16	Cold	Restricted	0	8152.46	0	0	0	0	0	0	0	0	140.041	213.877	0	0	7.90909	0	0	34.3901	7.78552	0	0	0	2.72409	0	0	0	158.356	0	0	0	331.505	0	0	0	0	0	0	0	0	59.9947
2016ACardonal1	2016	300	Cardonal	24.537	-110.399	CONANP/PROMANP/MB/DRPBCPN/02/2016	2016-06-16	Cold	Sustainable	0	1239.27	0	0	0	0	0	0	0	0	0	61.9168	0	0	10.5479	0	0	0	15.571	0	32.018	19.4797	0	0	0	0	0	0	0	0	0	0	0	0	0	1587.83	0	45.8285	81.3784	2.01556
2016AGallo1	2016	300	Gallo	24.4652	-110.387	CONANP/PROMANP/MB/DRPBCPN/02/2016	2016-06-16	Cold	Sustainable	0	1860.37	0	0	0	0	0	0	0	0	1169.93	121.873	0	0	178.97	0	1.5517	0	13.118	0	160.09	31.1385	0.302677	0	0	0	63.9617	0	0	0	34.7946	0	0	0	0	0	0	0	0	8.99134
2016AIslotes1	2016	360	Islotes	24.5994	-110.4	CONANP/PROMANP/MB/DRPBCPN/02/2016	2016-06-17	Cold	Restricted	0	282.769	0	0	0	0	0	0	0	0	5167.88	39.4778	0	0	10.3679	26862.9	0	1139.51	0	0	716.401	0	22.5061	0	0	0	0	0	0	0	0	0	0	0	0	0	0	0	0	3.35927
2016AIslotes2	2016	300	Islotes	24.5994	-110.4	CONANP/PROMANP/MB/DRPBCPN/02/2016	2016-06-17	Cold	Restricted	0	0	0	0	0	0	0	0	0	0	92.856	349.389	0	0	8.35012	0	0	0	0	0	480.047	152.183	46.0099	0	0	0	0	0	0	0	34.7946	0	0	0	0	0	0	0	0	15.0623
2016APailebote1	2016	300	Pailebote	24.5051	-110.307	CONANP/PROMANP/MB/DRPBCPN/02/2016	2016-06-17	Cold	Sustainable	0	288.53	0	0	0	8.89359	0	0	0	0	0	60.4914	0	0	24.6472	0	0	18.3686	0	0	160.09	0	3.36325	0	0	0	0	0	0	0	0	46.3981	0	0	0	690.991	0	0	0	0
2016APailebote2	2016	300	Pailebote	24.5051	-110.307	CONANP/PROMANP/MB/DRPBCPN/02/2016	2016-06-17	Cold	Sustainable	0	0	0	0	0	0	0	0	0	0	0	385.013	0	0	16.8371	1528.02	0	68.7802	3.89276	0	124.274	2.59487	8.87903	0	0	0	58.2767	0	0	0	135.459	0	0	0	0	0	0	0	0	9.94476
2016APunta_Lobos1	2016	300	Punta_Lobos	24.472	-110.288	CONANP/PROMANP/MB/DRPBCPN/02/2016	2016-06-17	Cold	Restricted	0	27.1834	0	0	0	0	0	0	174.866	763.77	0	89.8918	0	0	9.19429	0	0	0	0	0	121.661	0	25.1575	0	0	0	0	0	0	0	0	56.7685	0	0	0	0	0	0	0	34.5751
2016APunta_Lobos2	2016	300	Punta_Lobos	24.472	-110.288	CONANP/PROMANP/MB/DRPBCPN/02/2016	2016-06-18	Cold	Restricted	0	0	0	0	0	0	0	0	0	0	33.9349	157.912	0	0	7.43753	0	0	0	0	0	0	0	7.36565	0	0	0	86.8641	0	0	0	0	0	0	0	0	0	0	3329.33	0	35.9653
2016ASan_Gabriel1	2016	300	San_Gabriel	24.4301	-110.364	CONANP/PROMANP/MB/DRPBCPN/02/2016	2016-06-18	Cold	Restricted	0	801.813	0	0	0	0	0	0	0	0	0	288.968	0	0	0	0	0	34.3901	0	0	0	0	0	0	0	0	0	0	0	0	0	0	0	0	0	7184.18	0	0	2.45522	0
2016ASwanny1	2016	300	Swanny	24.392	-110.306	CONANP/PROMANP/MB/DRPBCPN/02/2016	2016-06-18	Cold	Traditional	0	1001.42	0	0	0	10.1637	164.795	0	0	0	625.006	1244.79	0	0	34.5867	0	0	382.014	0	0	0	0	61.9857	0	0	0	213.848	598.563	0	0	139.178	281.344	0	0	2520.49	11039.1	0	0	0	82.4832
2016ATijeretas1	2016	240	Tijeretas	24.5713	-110.414	CONANP/PROMANP/MB/DRPBCPN/02/2016	2016-06-18	Cold	Traditional	0	290.381	0	0	0	0	0	0	0	0	158.489	853.718	0	0	0.380245	0	0	168.225	19.4638	0	701.043	0	0	0	0	0	0	0	0	0	469.128	0	0	0	0	0	0	0	0	0
2016BBajito1	2016	300	Bajito	24.5967	-110.408	CONANP/PROMANP/MB/DRPBCPN/02/2016	2016-11-03	Warm	Traditional	0	0	0	0	0	0.247145	0	0	14.4914	0	0	285.205	0	0	21.4	0	0	0	0	0	0	2.6311	58.9221	1.17803	0	0	0	0	0	0	375.477	0	0	0	0	0	0	0	0	0
2016BBallena1	2016	300	Ballena	24.4797	-110.407	CONANP/PROMANP/MB/DRPBCPN/02/2016	2016-11-04	Warm	Sustainable	0	1666.69	0	0	0	23.9176	1360.66	0	184.973	240.056	219.647	59.0659	0	0	102.37	0	0	34.3901	0	0	559.228	126.636	2.45522	0	2.08468	0	0	0	0	0	0	56.7685	0	0	0	0	0	0	0	0
2016BBallena2	2016	300	Ballena	24.4797	-110.407	CONANP/PROMANP/MB/DRPBCPN/02/2016	2016-11-04	Warm	Sustainable	0	2081.05	0	0	0	0	0	0	0	0	0	132.712	0	0	20.0464	0	0	416.404	11.6783	0	7.67843	2610.19	0	0	0.760376	0	876.833	0	0	0	34.7946	0	0	0	0	19625.7	0	0	0	0
2016BBonanza1	2016	300	Bonanza	24.4552	-110.29	CONANP/PROMANP/MB/DRPBCPN/02/2016	2016-11-04	Warm	Restricted	0	10263.7	0	0	0	37.0916	0	0	0	0	494.951	2085.54	0	0	6.69231	0	0	168.592	45.4121	0	0	0	3.63212	0	0	0	0	0	0	0	1313.5	0	0	0	0	28.6	0	52.6265	0	0
2016BCardonal1	2016	300	Cardonal	24.537	-110.399	CONANP/PROMANP/MB/DRPBCPN/02/2016	2016-11-04	Warm	Sustainable	0	4556.54	0	0	0	0	0	0	0	55.061	0	174.737	0	0	9.2627	0	0	0	0	0	533.634	7.78462	0	0	0	0	0	0	0	0	0	0	0	0	0	6846.01	0	2368.19	0	0
2016BGallo1	2016	300	Gallo	24.4652	-110.387	CONANP/PROMANP/MB/DRPBCPN/02/2016	2016-11-04	Warm	Sustainable	0	3776.66	0	0	3291.37	0	0	0	0	0	33.9349	854.756	0	0	25.423	0	0	0	7.78552	0	0	7.78462	0	0	0	0	0	0	0	0	34.7946	0	0	0	0	26122.2	0	0	0	11.0069
2016BIslotes1	2016	300	Islotes	24.5994	-110.4	CONANP/PROMANP/MB/DRPBCPN/02/2016	2016-11-05	Warm	Restricted	0	0	0	0	0	25.9504	0	0	0	0	0	55.965	0	0	13.7267	0	0	0	3.89276	0	342.387	0	11.199	0	6.16852	0	22.9024	0	0	0	113.561	0	0	0	0	28.6	0	32.0799	0	14.1089
2016BIslotes2	2016	300	Islotes	24.5994	-110.4	CONANP/PROMANP/MB/DRPBCPN/02/2016	2016-11-05	Warm	Restricted	0	0	0	0	0	0	0	0	335.573	0	0	330.319	0	0	32.0847	0	0	274.993	0	0	771.142	47.1815	27.0272	0	2.1544	0	158.356	0	0	0	1901.44	0	0	0	0	0	0	0	0	4.26948
2016BPailebote1	2016	300	Pailebote	24.5051	-110.307	CONANP/PROMANP/MB/DRPBCPN/02/2016	2016-11-05	Warm	Sustainable	0	1398.79	0	0	0	0	0	0	114.564	334.101	0	66.1634	0	0	20.9284	0	0	128.497	0	0	661.706	0	9.48438	0	0	0	0	0	0	0	139.178	0	0	0	0	4371.82	0	2841.83	0	0
2016BPailebote2	2016	300	Pailebote	24.5051	-110.307	CONANP/PROMANP/MB/DRPBCPN/02/2016	2016-11-06	Warm	Sustainable	0	102.561	0	0	40.9081	0	0	0	65.9774	708.709	0	341.952	0	0	20.86	0	0	150.224	33.7338	0	212.91	0	13.4868	0	0	0	220.635	0	0	0	34.7946	0	0	0	0	102.357	0	0	0	8.99134
2016BPunta_Lobos1	2016	300	Punta_Lobos	24.472	-110.288	CONANP/PROMANP/MB/DRPBCPN/02/2016	2016-11-06	Warm	Restricted	0	1332.45	0	0	0	0	0	0	0	0	0	358.632	0	0	5.47552	0	0	47.3932	35.0349	0	0	0	5.1455	0	0	0	120.197	0	0	0	100.665	0	0	0	0	0	0	150.148	0	6.04668
2016BPunta_Lobos2	2016	300	Punta_Lobos	24.472	-110.288	CONANP/PROMANP/MB/DRPBCPN/02/2016	2016-11-06	Warm	Restricted	0	786.922	39.8884	0	0	0	0	0	125.475	0	169.674	313.495	0	0	4.63135	0	0	71.6327	7.78552	0	0	0	0	0	0	0	388.678	0	0	0	66.4533	56.7685	0	0	0	0	245.493	450.445	0	26.5129
2016BSan_Gabriel1	2016	300	San_Gabriel	24.4301	-110.364	CONANP/PROMANP/MB/DRPBCPN/02/2016	2016-11-06	Warm	Restricted	0	4522.14	0	0	350.619	68.9559	0	0	0	0	0	77.3866	0	0	3.71877	0	0	0	0	0	9.59804	0	0	0	1.04234	0	0	0	0	0	0	0	0	0	0	0	0	52.6265	0	0
2016BSwanny1	2016	300	Swanny	24.392	-110.306	CONANP/PROMANP/MB/DRPBCPN/02/2016	2016-11-06	Warm	Traditional	0	2568.81	0	0	0	126.924	0	0	0	0	0	495.677	0	0	49.7497	0	0	72.3805	0	0	53.3634	0	121.716	0	0	0	209.103	0	0	0	86.3788	56.7685	0	0	0	2002	0	0	0	225.861
2016BTijeretas1	2016	300	Tijeretas	24.5713	-110.414	CONANP/PROMANP/MB/DRPBCPN/02/2016	2016-11-06	Warm	Traditional	0	219.773	0	0	0	0	0	0	261.584	0	755.877	339.984	0	0	5.84814	0	0	168.97	11.6783	0	869.457	75.9453	49.3056	0	0	0	58.2767	0	0	0	37.7278	0	0	0	0	0	0	52.6265	0	0
2017ABajito1	2017	180	Bajito	24.5967	-110.408	Niparajá	2017-06-07	Cold	Traditional	0	0	0	0	0	0	189.209	0	890.995	0	0	1008.29	0	0	7.21193	48.4521	0	0	0	0	15.9967	549.79	89.9119	0	0	0	0	0	0	0	1815.66	0	0	0	0	0	0	0	0	55.8144
2017ABonanza1	2017	300	Bonanza	24.4552	-110.29	Niparajá	2017-06-07	Cold	Restricted	0	0	0	0	0	0	0	0	0	0	0	133.352	0	0	12.472	0	0	37.2426	7.78552	0	1.27974	0	5.75086	0	0	0	5.68501	0	0	0	196.046	0	0	0	0	0	0	315.759	0	13.0225
2017ACardonal1	2017	300	Cardonal	24.537	-110.399	Niparajá	2017-06-08	Cold	Sustainable	0	761.588	0	0	0	0	0	0	0	0	0	198.442	0	0	15.7192	0	0	0	7.78552	0	58.6997	29.2376	0.605353	0	0.253459	0	0	0	0	0	0	0	0	0	135.188	4512.87	0	0	0	28.5284
2017AGallo1	2017	300	Gallo	24.4652	-110.387	Niparajá	2017-06-09	Cold	Sustainable	0	2553.16	0	0	0	0	0	0	0	0	1744.64	435.98	0	0	6.08391	0	0	376.851	90.132	0	116.325	244.132	0	0	0.253459	0	0	0	0	0	100.665	0	0	0	0	10322.2	0	0	0	0.953418
2017AIslotes2	2017	300	Islotes	24.5994	-110.4	Niparajá	2017-06-09	Cold	Restricted	0	0	0	0	0	0	1938.54	0	261.584	0	0	1093	0	0	1.82517	0	0	34.3901	0	0	425.131	2.59487	6.35621	0	3.29496	0	58.2767	0	0	0	989.73	0	2.85867	0	0	0	0	0	0	3.68404
2017APailebote2	2017	300	Pailebote	24.5051	-110.307	Niparajá	2017-06-22	Cold	Sustainable	0	222.653	0	0	102.915	0	1483.15	0	0	0	0	1773.98	0	0	5.23974	0	0	94.1071	180.264	0	17.6087	0	1.21071	0	0	0	22.9024	0	0	0	113.561	0	0	0	0	0	0	0	0	13.0225
2017APunta_Lobos1	2017	300	Punta_Lobos	24.472	-110.288	Niparajá	2017-06-23	Cold	Restricted	0	725.911	0	0	555.359	0	0	0	261.584	19.4833	0	170.996	0	0	3.65035	0	0	34.3901	0	0	106.714	0	0.605353	0	0.253459	0	81.1791	0	0	0	249.02	0	0	0	0	0	0	0	0	0
2017ASan_Gabriel1	2017	300	San_Gabriel	24.4301	-110.364	Niparajá	2017-07-04	Cold	Restricted	0	355.412	0	0	0	23.9176	0	0	0	0	0	0	0	0	5.91655	0	0	0	0	0	29.6698	0	1.21071	0	0	0	0	0	0	0	34.7946	0	0	0	3661.47	11183.4	0	1052.53	4239.32	24.4973
2017BBajito1	2017	300	Bajito	24.5967	-110.408	Niparajá	2017-11-02	Warm	Traditional	0	0	0	0	0	9.14073	0	0	0	0	33.9349	199.575	0	0	2.43357	0	0	13.0031	9.59792	0	258.757	0	80.3814	0	0	0	45.8047	0	0	0	215.163	4541.48	0	0	0	0	0	0	0	0
2017BBallena1	2017	300	Ballena	24.4797	-110.407	Niparajá	2017-11-02	Warm	Sustainable	0	2611.12	0	0	0	0	988.768	0	36.9946	389.162	101.805	36.8228	0	0	8.65431	0	0	12.6635	2224.55	0	320.662	239.058	0	0	0.506918	0	0	0	0	0	0	0	0	0	0	768.823	0	0	0	0
2017BBallena2	2017	300	Ballena	24.4797	-110.407	Niparajá	2017-11-02	Warm	Sustainable	0	175.414	0	0	0	4.06549	56.7628	0	0	0	0	310.101	0	0	3.04196	0	0	344.521	3.89276	0	239.911	922.739	0	0	2.08468	0	228.002	0	0	0	0	91.9342	0	0	0	3572.85	0	2016.14	0	2.25392
2017BBonanza1	2017	300	Bonanza	24.4552	-110.29	Niparajá	2017-11-02	Warm	Restricted	0	5508.2	1811.31	0	144.789	74.7631	0	0	0	0	0	141.015	0	0	1.82517	0	0	96.9596	146.876	0	0.959804	0	1.21071	0	0	0	22.9024	0	0	0	88.7059	30.9321	0	0	0	0	0	0	0	48.9946
2017BCardonal1	2017	300	Cardonal	24.537	-110.399	Niparajá	2017-11-03	Warm	Sustainable	0	1521.68	0	0	0	0	0	0	0	0	494.951	963.183	0	0	3.34615	0	0	347.624	387.078	0	2270.28	33.7696	0.605353	0	0.506918	0	0	0	0	0	135.459	170.305	0	0	0	17549.4	0	0	0	0
2017BGallo1	2017	300	Gallo	24.4652	-110.387	Niparajá	2017-11-03	Warm	Sustainable	0	1671.62	79.7768	0	1415.42	23.9176	0	0	0	0	135.74	201.541	26.7444	0	14.8751	0	0	234.77	7.78552	0	30643.5	5.18975	0	0	25.571	0	0	0	0	0	12.8961	0	0	0	0	1631.65	0	0	0	2.01556
2017BIslotes1	2017	300	Islotes	24.5994	-110.4	Niparajá	2017-11-03	Warm	Restricted	0	0	0	0	0	0	0	0	201.753	0	3.25716	104.783	0	0	1.21678	0	0	37.2426	0	0	108.778	158.324	3.9348	0	1.14056	0	158.356	0	0	0	565.173	0	0	0	0	0	0	0	0	35.5042
2017BIslotes2	2017	300	Islotes	24.5994	-110.4	Niparajá	2017-11-03	Warm	Restricted	0	0	0	0	0	0	170.289	0	0	0	67.8698	208.926	0	0	4.02296	0	0	347.624	33.7338	0	1018.7	0.328887	11.0316	411.747	15.0997	0	349.66	0	0	0	594.609	5.90536	0	0	0	0	0	0	0	0
2017BPailebote1	2017	300	Pailebote	24.5051	-110.307	Niparajá	2017-11-03	Warm	Sustainable	0	1682.88	0	0	277.679	0	0	0	335.573	1455.2	0	114.209	0	0	7.06492	0	0	171.95	0	0	295.332	0	0	0	0.253459	0	0	0	0	0	1177.32	0	0	0	0	245.049	0	406.464	0	0
2017BPunta_Lobos1	2017	300	Punta_Lobos	24.472	-110.288	Niparajá	2017-11-03	Warm	Restricted	0	349.517	0	0	0	8.89359	278.32	0	73.9892	0	0	124.675	0	0	5.77972	10.3155	0	289.394	0	0	251.846	0	2.42141	0	0	0	22.9024	0	0	0	139.178	0	0	0	0	0	0	450.445	0	0
2017BSan_Gabriel1	2017	300	San_Gabriel	24.4301	-110.364	Niparajá	2017-11-04	Warm	Restricted	0	386.58	583.576	0	0	0	0	0	0	0	0	0	0	0	2.80618	0	0	100.19	237.458	0	33.4003	0	0	0	0	0	0	0	0	0	100.665	0	0	0	0	3338.49	0	4354.3	0	0.476709
2017BSwanny1	2017	300	Swanny	24.392	-110.306	Niparajá	2017-11-04	Warm	Traditional	0	709.112	0	0	0	8.13098	0	0	0	0	241.584	843.202	0	0	6.38811	0	0	595.562	3.89276	0	7.99837	0	14.5285	0	0	0	58.2767	0	0	0	580.351	15.466	0	0	0	1976.05	0	8558.45	0	0
2017BTijeretas1	2017	300	Tijeretas	24.5713	-110.414	Niparajá	2017-11-04	Warm	Traditional	0	2795.23	0	0	0	0	164.795	0	0	0	0	188.818	0	0	4.25874	0	0	309.383	46.0258	0	451.384	113.26	10.6951	0	0.887106	0	58.2767	0	0	0	82.4852	0	0	0	0	0	0	0	0	15.038
[truncated: 61 more columns]

## Sheet: E) Commercial_species
Species	Registered_in_our_censuses
Anisotremus_interruptus	*
Balistes_polylepis	*
Bodianus_diplotaenia	*
Calamus_brachysomus	*
Cephalopholis_panamensis	*
Epinephelus_analogus	*
Epinephelus_labriformis	*
Haemulon_sexfasciatum	*
Hoplopagrus_guentherii	*
Kyphosus_elegans	*
Lutjanus_argentiventris	*
Lutjanus_guttatus	*
Lutjanus_novemfasciatus	*
Mulloidichthys_dentatus	*
Mycteroperca_jordani	*
Mycteroperca_prionura	*
Mycteroperca_rosacea	*
Paralabrax_maculatofasciatus	*
Paranthias_colonus	*
Pseudobalistes_naufragium	*
Scarus_compressus	*
Scarus_ghobban	*
Scarus_perrico	*
Scarus_rubroviolaceus	*
Scomberomorus_sierra	*
Sphoeroides_annulatus	*
Sufflamen_verres	*
Trachinotus_rhodopus	*
Brotula_clarkae
Caulolatilus_affinis
Caulolatilus_princeps
Gnathonodon_speciosus
Hyporthodus_acanthistius
Hyporthodus_niphobles
Kyphosus_azurea
Lutjanus_colorado
Lutjanus_jordani
Lutjanus_peru
Paralabrax_auroguttatus
Semicossyphus_pulcher
Seriola_lalandi
Seriola_rivoliana
